# Supplementary material for: Crystal structure of the second extracellular domain of human tetraspanin CD9: twinning and diffuse scattering
Source: IUCrdata. 2022 Sep 23;7(Pt 9):x220852. doi: 10.1107/S2414314622008525 (PMC9635431; doi:10.1107/S2414314622008525)
Supplement: Supplementary file 1 [file x-07-x220852-img.cif]

data_5886687
_database.dataset_doi       '10.5281/zenodo.5886687'
_audit.block_code	            Diamond_I04
_diffrn_source.beamline	    I04
_diffrn_source.facility	    Diamond
_diffrn_radiation.type      'Synchrotron X-ray Source'

loop_
    _diffrn_radiation_wavelength.id
    _diffrn_radiation_wavelength.value
        1          0.9794913928630679

loop_
    _axis.id
    _axis.type
    _axis.equipment
    _axis.depends_on
    _axis.vector[1]
    _axis.vector[2]
    _axis.vector[3]
    _axis.offset[1]
    _axis.offset[2]
    _axis.offset[3]
        phi        rotation     goniometer  chi        1.0  -0.0037  0.002       0.0 0.0 0.0
        chi        rotation     goniometer  omega      -0.0046  0.0372  -0.9993  0.0 0.0 0.0
        omega      rotation     goniometer  .          1.0  0.0  0.0             0.0 0.0 0.0
        gravity    general   gravity     .   1.0 0.0 0.0  0  0  0
        two_theta  rotation     detector    .          1.0  0.0  0.0             0.0 0.0 0.0
        trans      translation  detector    two_theta  0.0  0.0  -1.0            0.0 0.0 -287.2224260231453
        detx       translation  detector    trans      1.0  0.0  0.0             -166.8735731239242 172.49715065384444 0.0
        dety       translation  detector    detx       0.0  -1.0  0.0            0.0 0.0 0.0

loop_
    _array_structure_list_axis.axis_id
    _array_structure_list_axis.axis_set_id
    _array_structure_list_axis.displacement
    _array_structure_list_axis.displacement_increment
        detx        1         0.0375        0.075
        dety        2         0.0375        0.075

loop_
    _array_structure_list.array_id
    _array_structure_list.axis_set_id
    _array_structure_list.direction
    _array_structure_list.index
    _array_structure_list.precedence
    _array_structure_list.dimension
        1          1          increasing    1        1       4148
        1          2          increasing    2        2       4362
        
_array_intensities.overload   65535

_diffrn_detector.id               det1
_diffrn_detector.number_of_axes   1

loop_
    _diffrn_detector_axis.axis_id
    _diffrn_detector_axis.detector_id
        trans      det1

loop_
    _array_data.binary_id
    _array_data.array_id
    _array_data.external_data_id
        1    1 ext1   
        2    1 ext2   
        3    1 ext3   
        4    1 ext4   
        5    1 ext5   
        6    1 ext6   
        7    1 ext7   
        8    1 ext8   
        9    1 ext9   
        10   1 ext10  
        11   1 ext11  
        12   1 ext12  
        13   1 ext13  
        14   1 ext14  
        15   1 ext15  
        16   1 ext16  
        17   1 ext17  
        18   1 ext18  
        19   1 ext19  
        20   1 ext20  
        21   1 ext21  
        22   1 ext22  
        23   1 ext23  
        24   1 ext24  
        25   1 ext25  
        26   1 ext26  
        27   1 ext27  
        28   1 ext28  
        29   1 ext29  
        30   1 ext30  
        31   1 ext31  
        32   1 ext32  
        33   1 ext33  
        34   1 ext34  
        35   1 ext35  
        36   1 ext36  
        37   1 ext37  
        38   1 ext38  
        39   1 ext39  
        40   1 ext40  
        41   1 ext41  
        42   1 ext42  
        43   1 ext43  
        44   1 ext44  
        45   1 ext45  
        46   1 ext46  
        47   1 ext47  
        48   1 ext48  
        49   1 ext49  
        50   1 ext50  
        51   1 ext51  
        52   1 ext52  
        53   1 ext53  
        54   1 ext54  
        55   1 ext55  
        56   1 ext56  
        57   1 ext57  
        58   1 ext58  
        59   1 ext59  
        60   1 ext60  
        61   1 ext61  
        62   1 ext62  
        63   1 ext63  
        64   1 ext64  
        65   1 ext65  
        66   1 ext66  
        67   1 ext67  
        68   1 ext68  
        69   1 ext69  
        70   1 ext70  
        71   1 ext71  
        72   1 ext72  
        73   1 ext73  
        74   1 ext74  
        75   1 ext75  
        76   1 ext76  
        77   1 ext77  
        78   1 ext78  
        79   1 ext79  
        80   1 ext80  
        81   1 ext81  
        82   1 ext82  
        83   1 ext83  
        84   1 ext84  
        85   1 ext85  
        86   1 ext86  
        87   1 ext87  
        88   1 ext88  
        89   1 ext89  
        90   1 ext90  
        91   1 ext91  
        92   1 ext92  
        93   1 ext93  
        94   1 ext94  
        95   1 ext95  
        96   1 ext96  
        97   1 ext97  
        98   1 ext98  
        99   1 ext99  
        100  1 ext100 
        101  1 ext101 
        102  1 ext102 
        103  1 ext103 
        104  1 ext104 
        105  1 ext105 
        106  1 ext106 
        107  1 ext107 
        108  1 ext108 
        109  1 ext109 
        110  1 ext110 
        111  1 ext111 
        112  1 ext112 
        113  1 ext113 
        114  1 ext114 
        115  1 ext115 
        116  1 ext116 
        117  1 ext117 
        118  1 ext118 
        119  1 ext119 
        120  1 ext120 
        121  1 ext121 
        122  1 ext122 
        123  1 ext123 
        124  1 ext124 
        125  1 ext125 
        126  1 ext126 
        127  1 ext127 
        128  1 ext128 
        129  1 ext129 
        130  1 ext130 
        131  1 ext131 
        132  1 ext132 
        133  1 ext133 
        134  1 ext134 
        135  1 ext135 
        136  1 ext136 
        137  1 ext137 
        138  1 ext138 
        139  1 ext139 
        140  1 ext140 
        141  1 ext141 
        142  1 ext142 
        143  1 ext143 
        144  1 ext144 
        145  1 ext145 
        146  1 ext146 
        147  1 ext147 
        148  1 ext148 
        149  1 ext149 
        150  1 ext150 
        151  1 ext151 
        152  1 ext152 
        153  1 ext153 
        154  1 ext154 
        155  1 ext155 
        156  1 ext156 
        157  1 ext157 
        158  1 ext158 
        159  1 ext159 
        160  1 ext160 
        161  1 ext161 
        162  1 ext162 
        163  1 ext163 
        164  1 ext164 
        165  1 ext165 
        166  1 ext166 
        167  1 ext167 
        168  1 ext168 
        169  1 ext169 
        170  1 ext170 
        171  1 ext171 
        172  1 ext172 
        173  1 ext173 
        174  1 ext174 
        175  1 ext175 
        176  1 ext176 
        177  1 ext177 
        178  1 ext178 
        179  1 ext179 
        180  1 ext180 
        181  1 ext181 
        182  1 ext182 
        183  1 ext183 
        184  1 ext184 
        185  1 ext185 
        186  1 ext186 
        187  1 ext187 
        188  1 ext188 
        189  1 ext189 
        190  1 ext190 
        191  1 ext191 
        192  1 ext192 
        193  1 ext193 
        194  1 ext194 
        195  1 ext195 
        196  1 ext196 
        197  1 ext197 
        198  1 ext198 
        199  1 ext199 
        200  1 ext200 
        201  1 ext201 
        202  1 ext202 
        203  1 ext203 
        204  1 ext204 
        205  1 ext205 
        206  1 ext206 
        207  1 ext207 
        208  1 ext208 
        209  1 ext209 
        210  1 ext210 
        211  1 ext211 
        212  1 ext212 
        213  1 ext213 
        214  1 ext214 
        215  1 ext215 
        216  1 ext216 
        217  1 ext217 
        218  1 ext218 
        219  1 ext219 
        220  1 ext220 
        221  1 ext221 
        222  1 ext222 
        223  1 ext223 
        224  1 ext224 
        225  1 ext225 
        226  1 ext226 
        227  1 ext227 
        228  1 ext228 
        229  1 ext229 
        230  1 ext230 
        231  1 ext231 
        232  1 ext232 
        233  1 ext233 
        234  1 ext234 
        235  1 ext235 
        236  1 ext236 
        237  1 ext237 
        238  1 ext238 
        239  1 ext239 
        240  1 ext240 
        241  1 ext241 
        242  1 ext242 
        243  1 ext243 
        244  1 ext244 
        245  1 ext245 
        246  1 ext246 
        247  1 ext247 
        248  1 ext248 
        249  1 ext249 
        250  1 ext250 
        251  1 ext251 
        252  1 ext252 
        253  1 ext253 
        254  1 ext254 
        255  1 ext255 
        256  1 ext256 
        257  1 ext257 
        258  1 ext258 
        259  1 ext259 
        260  1 ext260 
        261  1 ext261 
        262  1 ext262 
        263  1 ext263 
        264  1 ext264 
        265  1 ext265 
        266  1 ext266 
        267  1 ext267 
        268  1 ext268 
        269  1 ext269 
        270  1 ext270 
        271  1 ext271 
        272  1 ext272 
        273  1 ext273 
        274  1 ext274 
        275  1 ext275 
        276  1 ext276 
        277  1 ext277 
        278  1 ext278 
        279  1 ext279 
        280  1 ext280 
        281  1 ext281 
        282  1 ext282 
        283  1 ext283 
        284  1 ext284 
        285  1 ext285 
        286  1 ext286 
        287  1 ext287 
        288  1 ext288 
        289  1 ext289 
        290  1 ext290 
        291  1 ext291 
        292  1 ext292 
        293  1 ext293 
        294  1 ext294 
        295  1 ext295 
        296  1 ext296 
        297  1 ext297 
        298  1 ext298 
        299  1 ext299 
        300  1 ext300 
        301  1 ext301 
        302  1 ext302 
        303  1 ext303 
        304  1 ext304 
        305  1 ext305 
        306  1 ext306 
        307  1 ext307 
        308  1 ext308 
        309  1 ext309 
        310  1 ext310 
        311  1 ext311 
        312  1 ext312 
        313  1 ext313 
        314  1 ext314 
        315  1 ext315 
        316  1 ext316 
        317  1 ext317 
        318  1 ext318 
        319  1 ext319 
        320  1 ext320 
        321  1 ext321 
        322  1 ext322 
        323  1 ext323 
        324  1 ext324 
        325  1 ext325 
        326  1 ext326 
        327  1 ext327 
        328  1 ext328 
        329  1 ext329 
        330  1 ext330 
        331  1 ext331 
        332  1 ext332 
        333  1 ext333 
        334  1 ext334 
        335  1 ext335 
        336  1 ext336 
        337  1 ext337 
        338  1 ext338 
        339  1 ext339 
        340  1 ext340 
        341  1 ext341 
        342  1 ext342 
        343  1 ext343 
        344  1 ext344 
        345  1 ext345 
        346  1 ext346 
        347  1 ext347 
        348  1 ext348 
        349  1 ext349 
        350  1 ext350 
        351  1 ext351 
        352  1 ext352 
        353  1 ext353 
        354  1 ext354 
        355  1 ext355 
        356  1 ext356 
        357  1 ext357 
        358  1 ext358 
        359  1 ext359 
        360  1 ext360 
        361  1 ext361 
        362  1 ext362 
        363  1 ext363 
        364  1 ext364 
        365  1 ext365 
        366  1 ext366 
        367  1 ext367 
        368  1 ext368 
        369  1 ext369 
        370  1 ext370 
        371  1 ext371 
        372  1 ext372 
        373  1 ext373 
        374  1 ext374 
        375  1 ext375 
        376  1 ext376 
        377  1 ext377 
        378  1 ext378 
        379  1 ext379 
        380  1 ext380 
        381  1 ext381 
        382  1 ext382 
        383  1 ext383 
        384  1 ext384 
        385  1 ext385 
        386  1 ext386 
        387  1 ext387 
        388  1 ext388 
        389  1 ext389 
        390  1 ext390 
        391  1 ext391 
        392  1 ext392 
        393  1 ext393 
        394  1 ext394 
        395  1 ext395 
        396  1 ext396 
        397  1 ext397 
        398  1 ext398 
        399  1 ext399 
        400  1 ext400 
        401  1 ext401 
        402  1 ext402 
        403  1 ext403 
        404  1 ext404 
        405  1 ext405 
        406  1 ext406 
        407  1 ext407 
        408  1 ext408 
        409  1 ext409 
        410  1 ext410 
        411  1 ext411 
        412  1 ext412 
        413  1 ext413 
        414  1 ext414 
        415  1 ext415 
        416  1 ext416 
        417  1 ext417 
        418  1 ext418 
        419  1 ext419 
        420  1 ext420 
        421  1 ext421 
        422  1 ext422 
        423  1 ext423 
        424  1 ext424 
        425  1 ext425 
        426  1 ext426 
        427  1 ext427 
        428  1 ext428 
        429  1 ext429 
        430  1 ext430 
        431  1 ext431 
        432  1 ext432 
        433  1 ext433 
        434  1 ext434 
        435  1 ext435 
        436  1 ext436 
        437  1 ext437 
        438  1 ext438 
        439  1 ext439 
        440  1 ext440 
        441  1 ext441 
        442  1 ext442 
        443  1 ext443 
        444  1 ext444 
        445  1 ext445 
        446  1 ext446 
        447  1 ext447 
        448  1 ext448 
        449  1 ext449 
        450  1 ext450 
        451  1 ext451 
        452  1 ext452 
        453  1 ext453 
        454  1 ext454 
        455  1 ext455 
        456  1 ext456 
        457  1 ext457 
        458  1 ext458 
        459  1 ext459 
        460  1 ext460 
        461  1 ext461 
        462  1 ext462 
        463  1 ext463 
        464  1 ext464 
        465  1 ext465 
        466  1 ext466 
        467  1 ext467 
        468  1 ext468 
        469  1 ext469 
        470  1 ext470 
        471  1 ext471 
        472  1 ext472 
        473  1 ext473 
        474  1 ext474 
        475  1 ext475 
        476  1 ext476 
        477  1 ext477 
        478  1 ext478 
        479  1 ext479 
        480  1 ext480 
        481  1 ext481 
        482  1 ext482 
        483  1 ext483 
        484  1 ext484 
        485  1 ext485 
        486  1 ext486 
        487  1 ext487 
        488  1 ext488 
        489  1 ext489 
        490  1 ext490 
        491  1 ext491 
        492  1 ext492 
        493  1 ext493 
        494  1 ext494 
        495  1 ext495 
        496  1 ext496 
        497  1 ext497 
        498  1 ext498 
        499  1 ext499 
        500  1 ext500 
        501  1 ext501 
        502  1 ext502 
        503  1 ext503 
        504  1 ext504 
        505  1 ext505 
        506  1 ext506 
        507  1 ext507 
        508  1 ext508 
        509  1 ext509 
        510  1 ext510 
        511  1 ext511 
        512  1 ext512 
        513  1 ext513 
        514  1 ext514 
        515  1 ext515 
        516  1 ext516 
        517  1 ext517 
        518  1 ext518 
        519  1 ext519 
        520  1 ext520 
        521  1 ext521 
        522  1 ext522 
        523  1 ext523 
        524  1 ext524 
        525  1 ext525 
        526  1 ext526 
        527  1 ext527 
        528  1 ext528 
        529  1 ext529 
        530  1 ext530 
        531  1 ext531 
        532  1 ext532 
        533  1 ext533 
        534  1 ext534 
        535  1 ext535 
        536  1 ext536 
        537  1 ext537 
        538  1 ext538 
        539  1 ext539 
        540  1 ext540 
        541  1 ext541 
        542  1 ext542 
        543  1 ext543 
        544  1 ext544 
        545  1 ext545 
        546  1 ext546 
        547  1 ext547 
        548  1 ext548 
        549  1 ext549 
        550  1 ext550 
        551  1 ext551 
        552  1 ext552 
        553  1 ext553 
        554  1 ext554 
        555  1 ext555 
        556  1 ext556 
        557  1 ext557 
        558  1 ext558 
        559  1 ext559 
        560  1 ext560 
        561  1 ext561 
        562  1 ext562 
        563  1 ext563 
        564  1 ext564 
        565  1 ext565 
        566  1 ext566 
        567  1 ext567 
        568  1 ext568 
        569  1 ext569 
        570  1 ext570 
        571  1 ext571 
        572  1 ext572 
        573  1 ext573 
        574  1 ext574 
        575  1 ext575 
        576  1 ext576 
        577  1 ext577 
        578  1 ext578 
        579  1 ext579 
        580  1 ext580 
        581  1 ext581 
        582  1 ext582 
        583  1 ext583 
        584  1 ext584 
        585  1 ext585 
        586  1 ext586 
        587  1 ext587 
        588  1 ext588 
        589  1 ext589 
        590  1 ext590 
        591  1 ext591 
        592  1 ext592 
        593  1 ext593 
        594  1 ext594 
        595  1 ext595 
        596  1 ext596 
        597  1 ext597 
        598  1 ext598 
        599  1 ext599 
        600  1 ext600 
        601  1 ext601 
        602  1 ext602 
        603  1 ext603 
        604  1 ext604 
        605  1 ext605 
        606  1 ext606 
        607  1 ext607 
        608  1 ext608 
        609  1 ext609 
        610  1 ext610 
        611  1 ext611 
        612  1 ext612 
        613  1 ext613 
        614  1 ext614 
        615  1 ext615 
        616  1 ext616 
        617  1 ext617 
        618  1 ext618 
        619  1 ext619 
        620  1 ext620 
        621  1 ext621 
        622  1 ext622 
        623  1 ext623 
        624  1 ext624 
        625  1 ext625 
        626  1 ext626 
        627  1 ext627 
        628  1 ext628 
        629  1 ext629 
        630  1 ext630 
        631  1 ext631 
        632  1 ext632 
        633  1 ext633 
        634  1 ext634 
        635  1 ext635 
        636  1 ext636 
        637  1 ext637 
        638  1 ext638 
        639  1 ext639 
        640  1 ext640 
        641  1 ext641 
        642  1 ext642 
        643  1 ext643 
        644  1 ext644 
        645  1 ext645 
        646  1 ext646 
        647  1 ext647 
        648  1 ext648 
        649  1 ext649 
        650  1 ext650 
        651  1 ext651 
        652  1 ext652 
        653  1 ext653 
        654  1 ext654 
        655  1 ext655 
        656  1 ext656 
        657  1 ext657 
        658  1 ext658 
        659  1 ext659 
        660  1 ext660 
        661  1 ext661 
        662  1 ext662 
        663  1 ext663 
        664  1 ext664 
        665  1 ext665 
        666  1 ext666 
        667  1 ext667 
        668  1 ext668 
        669  1 ext669 
        670  1 ext670 
        671  1 ext671 
        672  1 ext672 
        673  1 ext673 
        674  1 ext674 
        675  1 ext675 
        676  1 ext676 
        677  1 ext677 
        678  1 ext678 
        679  1 ext679 
        680  1 ext680 
        681  1 ext681 
        682  1 ext682 
        683  1 ext683 
        684  1 ext684 
        685  1 ext685 
        686  1 ext686 
        687  1 ext687 
        688  1 ext688 
        689  1 ext689 
        690  1 ext690 
        691  1 ext691 
        692  1 ext692 
        693  1 ext693 
        694  1 ext694 
        695  1 ext695 
        696  1 ext696 
        697  1 ext697 
        698  1 ext698 
        699  1 ext699 
        700  1 ext700 
        701  1 ext701 
        702  1 ext702 
        703  1 ext703 
        704  1 ext704 
        705  1 ext705 
        706  1 ext706 
        707  1 ext707 
        708  1 ext708 
        709  1 ext709 
        710  1 ext710 
        711  1 ext711 
        712  1 ext712 
        713  1 ext713 
        714  1 ext714 
        715  1 ext715 
        716  1 ext716 
        717  1 ext717 
        718  1 ext718 
        719  1 ext719 
        720  1 ext720 
        721  1 ext721 
        722  1 ext722 
        723  1 ext723 
        724  1 ext724 
        725  1 ext725 
        726  1 ext726 
        727  1 ext727 
        728  1 ext728 
        729  1 ext729 
        730  1 ext730 
        731  1 ext731 
        732  1 ext732 
        733  1 ext733 
        734  1 ext734 
        735  1 ext735 
        736  1 ext736 
        737  1 ext737 
        738  1 ext738 
        739  1 ext739 
        740  1 ext740 
        741  1 ext741 
        742  1 ext742 
        743  1 ext743 
        744  1 ext744 
        745  1 ext745 
        746  1 ext746 
        747  1 ext747 
        748  1 ext748 
        749  1 ext749 
        750  1 ext750 
        751  1 ext751 
        752  1 ext752 
        753  1 ext753 
        754  1 ext754 
        755  1 ext755 
        756  1 ext756 
        757  1 ext757 
        758  1 ext758 
        759  1 ext759 
        760  1 ext760 
        761  1 ext761 
        762  1 ext762 
        763  1 ext763 
        764  1 ext764 
        765  1 ext765 
        766  1 ext766 
        767  1 ext767 
        768  1 ext768 
        769  1 ext769 
        770  1 ext770 
        771  1 ext771 
        772  1 ext772 
        773  1 ext773 
        774  1 ext774 
        775  1 ext775 
        776  1 ext776 
        777  1 ext777 
        778  1 ext778 
        779  1 ext779 
        780  1 ext780 
        781  1 ext781 
        782  1 ext782 
        783  1 ext783 
        784  1 ext784 
        785  1 ext785 
        786  1 ext786 
        787  1 ext787 
        788  1 ext788 
        789  1 ext789 
        790  1 ext790 
        791  1 ext791 
        792  1 ext792 
        793  1 ext793 
        794  1 ext794 
        795  1 ext795 
        796  1 ext796 
        797  1 ext797 
        798  1 ext798 
        799  1 ext799 
        800  1 ext800 
        801  1 ext801 
        802  1 ext802 
        803  1 ext803 
        804  1 ext804 
        805  1 ext805 
        806  1 ext806 
        807  1 ext807 
        808  1 ext808 
        809  1 ext809 
        810  1 ext810 
        811  1 ext811 
        812  1 ext812 
        813  1 ext813 
        814  1 ext814 
        815  1 ext815 
        816  1 ext816 
        817  1 ext817 
        818  1 ext818 
        819  1 ext819 
        820  1 ext820 
        821  1 ext821 
        822  1 ext822 
        823  1 ext823 
        824  1 ext824 
        825  1 ext825 
        826  1 ext826 
        827  1 ext827 
        828  1 ext828 
        829  1 ext829 
        830  1 ext830 
        831  1 ext831 
        832  1 ext832 
        833  1 ext833 
        834  1 ext834 
        835  1 ext835 
        836  1 ext836 
        837  1 ext837 
        838  1 ext838 
        839  1 ext839 
        840  1 ext840 
        841  1 ext841 
        842  1 ext842 
        843  1 ext843 
        844  1 ext844 
        845  1 ext845 
        846  1 ext846 
        847  1 ext847 
        848  1 ext848 
        849  1 ext849 
        850  1 ext850 
        851  1 ext851 
        852  1 ext852 
        853  1 ext853 
        854  1 ext854 
        855  1 ext855 
        856  1 ext856 
        857  1 ext857 
        858  1 ext858 
        859  1 ext859 
        860  1 ext860 
        861  1 ext861 
        862  1 ext862 
        863  1 ext863 
        864  1 ext864 
        865  1 ext865 
        866  1 ext866 
        867  1 ext867 
        868  1 ext868 
        869  1 ext869 
        870  1 ext870 
        871  1 ext871 
        872  1 ext872 
        873  1 ext873 
        874  1 ext874 
        875  1 ext875 
        876  1 ext876 
        877  1 ext877 
        878  1 ext878 
        879  1 ext879 
        880  1 ext880 
        881  1 ext881 
        882  1 ext882 
        883  1 ext883 
        884  1 ext884 
        885  1 ext885 
        886  1 ext886 
        887  1 ext887 
        888  1 ext888 
        889  1 ext889 
        890  1 ext890 
        891  1 ext891 
        892  1 ext892 
        893  1 ext893 
        894  1 ext894 
        895  1 ext895 
        896  1 ext896 
        897  1 ext897 
        898  1 ext898 
        899  1 ext899 
        900  1 ext900 
        901  1 ext901 
        902  1 ext902 
        903  1 ext903 
        904  1 ext904 
        905  1 ext905 
        906  1 ext906 
        907  1 ext907 
        908  1 ext908 
        909  1 ext909 
        910  1 ext910 
        911  1 ext911 
        912  1 ext912 
        913  1 ext913 
        914  1 ext914 
        915  1 ext915 
        916  1 ext916 
        917  1 ext917 
        918  1 ext918 
        919  1 ext919 
        920  1 ext920 
        921  1 ext921 
        922  1 ext922 
        923  1 ext923 
        924  1 ext924 
        925  1 ext925 
        926  1 ext926 
        927  1 ext927 
        928  1 ext928 
        929  1 ext929 
        930  1 ext930 
        931  1 ext931 
        932  1 ext932 
        933  1 ext933 
        934  1 ext934 
        935  1 ext935 
        936  1 ext936 
        937  1 ext937 
        938  1 ext938 
        939  1 ext939 
        940  1 ext940 
        941  1 ext941 
        942  1 ext942 
        943  1 ext943 
        944  1 ext944 
        945  1 ext945 
        946  1 ext946 
        947  1 ext947 
        948  1 ext948 
        949  1 ext949 
        950  1 ext950 
        951  1 ext951 
        952  1 ext952 
        953  1 ext953 
        954  1 ext954 
        955  1 ext955 
        956  1 ext956 
        957  1 ext957 
        958  1 ext958 
        959  1 ext959 
        960  1 ext960 
        961  1 ext961 
        962  1 ext962 
        963  1 ext963 
        964  1 ext964 
        965  1 ext965 
        966  1 ext966 
        967  1 ext967 
        968  1 ext968 
        969  1 ext969 
        970  1 ext970 
        971  1 ext971 
        972  1 ext972 
        973  1 ext973 
        974  1 ext974 
        975  1 ext975 
        976  1 ext976 
        977  1 ext977 
        978  1 ext978 
        979  1 ext979 
        980  1 ext980 
        981  1 ext981 
        982  1 ext982 
        983  1 ext983 
        984  1 ext984 
        985  1 ext985 
        986  1 ext986 
        987  1 ext987 
        988  1 ext988 
        989  1 ext989 
        990  1 ext990 
        991  1 ext991 
        992  1 ext992 
        993  1 ext993 
        994  1 ext994 
        995  1 ext995 
        996  1 ext996 
        997  1 ext997 
        998  1 ext998 
        999  1 ext999 
        1000 1 ext1000
        1001 1 ext1001
        1002 1 ext1002
        1003 1 ext1003
        1004 1 ext1004
        1005 1 ext1005
        1006 1 ext1006
        1007 1 ext1007
        1008 1 ext1008
        1009 1 ext1009
        1010 1 ext1010
        1011 1 ext1011
        1012 1 ext1012
        1013 1 ext1013
        1014 1 ext1014
        1015 1 ext1015
        1016 1 ext1016
        1017 1 ext1017
        1018 1 ext1018
        1019 1 ext1019
        1020 1 ext1020
        1021 1 ext1021
        1022 1 ext1022
        1023 1 ext1023
        1024 1 ext1024
        1025 1 ext1025
        1026 1 ext1026
        1027 1 ext1027
        1028 1 ext1028
        1029 1 ext1029
        1030 1 ext1030
        1031 1 ext1031
        1032 1 ext1032
        1033 1 ext1033
        1034 1 ext1034
        1035 1 ext1035
        1036 1 ext1036
        1037 1 ext1037
        1038 1 ext1038
        1039 1 ext1039
        1040 1 ext1040
        1041 1 ext1041
        1042 1 ext1042
        1043 1 ext1043
        1044 1 ext1044
        1045 1 ext1045
        1046 1 ext1046
        1047 1 ext1047
        1048 1 ext1048
        1049 1 ext1049
        1050 1 ext1050
        1051 1 ext1051
        1052 1 ext1052
        1053 1 ext1053
        1054 1 ext1054
        1055 1 ext1055
        1056 1 ext1056
        1057 1 ext1057
        1058 1 ext1058
        1059 1 ext1059
        1060 1 ext1060
        1061 1 ext1061
        1062 1 ext1062
        1063 1 ext1063
        1064 1 ext1064
        1065 1 ext1065
        1066 1 ext1066
        1067 1 ext1067
        1068 1 ext1068
        1069 1 ext1069
        1070 1 ext1070
        1071 1 ext1071
        1072 1 ext1072
        1073 1 ext1073
        1074 1 ext1074
        1075 1 ext1075
        1076 1 ext1076
        1077 1 ext1077
        1078 1 ext1078
        1079 1 ext1079
        1080 1 ext1080
        1081 1 ext1081
        1082 1 ext1082
        1083 1 ext1083
        1084 1 ext1084
        1085 1 ext1085
        1086 1 ext1086
        1087 1 ext1087
        1088 1 ext1088
        1089 1 ext1089
        1090 1 ext1090
        1091 1 ext1091
        1092 1 ext1092
        1093 1 ext1093
        1094 1 ext1094
        1095 1 ext1095
        1096 1 ext1096
        1097 1 ext1097
        1098 1 ext1098
        1099 1 ext1099
        1100 1 ext1100
        1101 1 ext1101
        1102 1 ext1102
        1103 1 ext1103
        1104 1 ext1104
        1105 1 ext1105
        1106 1 ext1106
        1107 1 ext1107
        1108 1 ext1108
        1109 1 ext1109
        1110 1 ext1110
        1111 1 ext1111
        1112 1 ext1112
        1113 1 ext1113
        1114 1 ext1114
        1115 1 ext1115
        1116 1 ext1116
        1117 1 ext1117
        1118 1 ext1118
        1119 1 ext1119
        1120 1 ext1120
        1121 1 ext1121
        1122 1 ext1122
        1123 1 ext1123
        1124 1 ext1124
        1125 1 ext1125
        1126 1 ext1126
        1127 1 ext1127
        1128 1 ext1128
        1129 1 ext1129
        1130 1 ext1130
        1131 1 ext1131
        1132 1 ext1132
        1133 1 ext1133
        1134 1 ext1134
        1135 1 ext1135
        1136 1 ext1136
        1137 1 ext1137
        1138 1 ext1138
        1139 1 ext1139
        1140 1 ext1140
        1141 1 ext1141
        1142 1 ext1142
        1143 1 ext1143
        1144 1 ext1144
        1145 1 ext1145
        1146 1 ext1146
        1147 1 ext1147
        1148 1 ext1148
        1149 1 ext1149
        1150 1 ext1150
        1151 1 ext1151
        1152 1 ext1152
        1153 1 ext1153
        1154 1 ext1154
        1155 1 ext1155
        1156 1 ext1156
        1157 1 ext1157
        1158 1 ext1158
        1159 1 ext1159
        1160 1 ext1160
        1161 1 ext1161
        1162 1 ext1162
        1163 1 ext1163
        1164 1 ext1164
        1165 1 ext1165
        1166 1 ext1166
        1167 1 ext1167
        1168 1 ext1168
        1169 1 ext1169
        1170 1 ext1170
        1171 1 ext1171
        1172 1 ext1172
        1173 1 ext1173
        1174 1 ext1174
        1175 1 ext1175
        1176 1 ext1176
        1177 1 ext1177
        1178 1 ext1178
        1179 1 ext1179
        1180 1 ext1180
        1181 1 ext1181
        1182 1 ext1182
        1183 1 ext1183
        1184 1 ext1184
        1185 1 ext1185
        1186 1 ext1186
        1187 1 ext1187
        1188 1 ext1188
        1189 1 ext1189
        1190 1 ext1190
        1191 1 ext1191
        1192 1 ext1192
        1193 1 ext1193
        1194 1 ext1194
        1195 1 ext1195
        1196 1 ext1196
        1197 1 ext1197
        1198 1 ext1198
        1199 1 ext1199
        1200 1 ext1200
        1201 1 ext1201
        1202 1 ext1202
        1203 1 ext1203
        1204 1 ext1204
        1205 1 ext1205
        1206 1 ext1206
        1207 1 ext1207
        1208 1 ext1208
        1209 1 ext1209
        1210 1 ext1210
        1211 1 ext1211
        1212 1 ext1212
        1213 1 ext1213
        1214 1 ext1214
        1215 1 ext1215
        1216 1 ext1216
        1217 1 ext1217
        1218 1 ext1218
        1219 1 ext1219
        1220 1 ext1220
        1221 1 ext1221
        1222 1 ext1222
        1223 1 ext1223
        1224 1 ext1224
        1225 1 ext1225
        1226 1 ext1226
        1227 1 ext1227
        1228 1 ext1228
        1229 1 ext1229
        1230 1 ext1230
        1231 1 ext1231
        1232 1 ext1232
        1233 1 ext1233
        1234 1 ext1234
        1235 1 ext1235
        1236 1 ext1236
        1237 1 ext1237
        1238 1 ext1238
        1239 1 ext1239
        1240 1 ext1240
        1241 1 ext1241
        1242 1 ext1242
        1243 1 ext1243
        1244 1 ext1244
        1245 1 ext1245
        1246 1 ext1246
        1247 1 ext1247
        1248 1 ext1248
        1249 1 ext1249
        1250 1 ext1250
        1251 1 ext1251
        1252 1 ext1252
        1253 1 ext1253
        1254 1 ext1254
        1255 1 ext1255
        1256 1 ext1256
        1257 1 ext1257
        1258 1 ext1258
        1259 1 ext1259
        1260 1 ext1260
        1261 1 ext1261
        1262 1 ext1262
        1263 1 ext1263
        1264 1 ext1264
        1265 1 ext1265
        1266 1 ext1266
        1267 1 ext1267
        1268 1 ext1268
        1269 1 ext1269
        1270 1 ext1270
        1271 1 ext1271
        1272 1 ext1272
        1273 1 ext1273
        1274 1 ext1274
        1275 1 ext1275
        1276 1 ext1276
        1277 1 ext1277
        1278 1 ext1278
        1279 1 ext1279
        1280 1 ext1280
        1281 1 ext1281
        1282 1 ext1282
        1283 1 ext1283
        1284 1 ext1284
        1285 1 ext1285
        1286 1 ext1286
        1287 1 ext1287
        1288 1 ext1288
        1289 1 ext1289
        1290 1 ext1290
        1291 1 ext1291
        1292 1 ext1292
        1293 1 ext1293
        1294 1 ext1294
        1295 1 ext1295
        1296 1 ext1296
        1297 1 ext1297
        1298 1 ext1298
        1299 1 ext1299
        1300 1 ext1300
        1301 1 ext1301
        1302 1 ext1302
        1303 1 ext1303
        1304 1 ext1304
        1305 1 ext1305
        1306 1 ext1306
        1307 1 ext1307
        1308 1 ext1308
        1309 1 ext1309
        1310 1 ext1310
        1311 1 ext1311
        1312 1 ext1312
        1313 1 ext1313
        1314 1 ext1314
        1315 1 ext1315
        1316 1 ext1316
        1317 1 ext1317
        1318 1 ext1318
        1319 1 ext1319
        1320 1 ext1320
        1321 1 ext1321
        1322 1 ext1322
        1323 1 ext1323
        1324 1 ext1324
        1325 1 ext1325
        1326 1 ext1326
        1327 1 ext1327
        1328 1 ext1328
        1329 1 ext1329
        1330 1 ext1330
        1331 1 ext1331
        1332 1 ext1332
        1333 1 ext1333
        1334 1 ext1334
        1335 1 ext1335
        1336 1 ext1336
        1337 1 ext1337
        1338 1 ext1338
        1339 1 ext1339
        1340 1 ext1340
        1341 1 ext1341
        1342 1 ext1342
        1343 1 ext1343
        1344 1 ext1344
        1345 1 ext1345
        1346 1 ext1346
        1347 1 ext1347
        1348 1 ext1348
        1349 1 ext1349
        1350 1 ext1350
        1351 1 ext1351
        1352 1 ext1352
        1353 1 ext1353
        1354 1 ext1354
        1355 1 ext1355
        1356 1 ext1356
        1357 1 ext1357
        1358 1 ext1358
        1359 1 ext1359
        1360 1 ext1360
        1361 1 ext1361
        1362 1 ext1362
        1363 1 ext1363
        1364 1 ext1364
        1365 1 ext1365
        1366 1 ext1366
        1367 1 ext1367
        1368 1 ext1368
        1369 1 ext1369
        1370 1 ext1370
        1371 1 ext1371
        1372 1 ext1372
        1373 1 ext1373
        1374 1 ext1374
        1375 1 ext1375
        1376 1 ext1376
        1377 1 ext1377
        1378 1 ext1378
        1379 1 ext1379
        1380 1 ext1380
        1381 1 ext1381
        1382 1 ext1382
        1383 1 ext1383
        1384 1 ext1384
        1385 1 ext1385
        1386 1 ext1386
        1387 1 ext1387
        1388 1 ext1388
        1389 1 ext1389
        1390 1 ext1390
        1391 1 ext1391
        1392 1 ext1392
        1393 1 ext1393
        1394 1 ext1394
        1395 1 ext1395
        1396 1 ext1396
        1397 1 ext1397
        1398 1 ext1398
        1399 1 ext1399
        1400 1 ext1400
        1401 1 ext1401
        1402 1 ext1402
        1403 1 ext1403
        1404 1 ext1404
        1405 1 ext1405
        1406 1 ext1406
        1407 1 ext1407
        1408 1 ext1408
        1409 1 ext1409
        1410 1 ext1410
        1411 1 ext1411
        1412 1 ext1412
        1413 1 ext1413
        1414 1 ext1414
        1415 1 ext1415
        1416 1 ext1416
        1417 1 ext1417
        1418 1 ext1418
        1419 1 ext1419
        1420 1 ext1420
        1421 1 ext1421
        1422 1 ext1422
        1423 1 ext1423
        1424 1 ext1424
        1425 1 ext1425
        1426 1 ext1426
        1427 1 ext1427
        1428 1 ext1428
        1429 1 ext1429
        1430 1 ext1430
        1431 1 ext1431
        1432 1 ext1432
        1433 1 ext1433
        1434 1 ext1434
        1435 1 ext1435
        1436 1 ext1436
        1437 1 ext1437
        1438 1 ext1438
        1439 1 ext1439
        1440 1 ext1440
        1441 1 ext1441
        1442 1 ext1442
        1443 1 ext1443
        1444 1 ext1444
        1445 1 ext1445
        1446 1 ext1446
        1447 1 ext1447
        1448 1 ext1448
        1449 1 ext1449
        1450 1 ext1450
        1451 1 ext1451
        1452 1 ext1452
        1453 1 ext1453
        1454 1 ext1454
        1455 1 ext1455
        1456 1 ext1456
        1457 1 ext1457
        1458 1 ext1458
        1459 1 ext1459
        1460 1 ext1460
        1461 1 ext1461
        1462 1 ext1462
        1463 1 ext1463
        1464 1 ext1464
        1465 1 ext1465
        1466 1 ext1466
        1467 1 ext1467
        1468 1 ext1468
        1469 1 ext1469
        1470 1 ext1470
        1471 1 ext1471
        1472 1 ext1472
        1473 1 ext1473
        1474 1 ext1474
        1475 1 ext1475
        1476 1 ext1476
        1477 1 ext1477
        1478 1 ext1478
        1479 1 ext1479
        1480 1 ext1480
        1481 1 ext1481
        1482 1 ext1482
        1483 1 ext1483
        1484 1 ext1484
        1485 1 ext1485
        1486 1 ext1486
        1487 1 ext1487
        1488 1 ext1488
        1489 1 ext1489
        1490 1 ext1490
        1491 1 ext1491
        1492 1 ext1492
        1493 1 ext1493
        1494 1 ext1494
        1495 1 ext1495
        1496 1 ext1496
        1497 1 ext1497
        1498 1 ext1498
        1499 1 ext1499
        1500 1 ext1500
        1501 1 ext1501
        1502 1 ext1502
        1503 1 ext1503
        1504 1 ext1504
        1505 1 ext1505
        1506 1 ext1506
        1507 1 ext1507
        1508 1 ext1508
        1509 1 ext1509
        1510 1 ext1510
        1511 1 ext1511
        1512 1 ext1512
        1513 1 ext1513
        1514 1 ext1514
        1515 1 ext1515
        1516 1 ext1516
        1517 1 ext1517
        1518 1 ext1518
        1519 1 ext1519
        1520 1 ext1520
        1521 1 ext1521
        1522 1 ext1522
        1523 1 ext1523
        1524 1 ext1524
        1525 1 ext1525
        1526 1 ext1526
        1527 1 ext1527
        1528 1 ext1528
        1529 1 ext1529
        1530 1 ext1530
        1531 1 ext1531
        1532 1 ext1532
        1533 1 ext1533
        1534 1 ext1534
        1535 1 ext1535
        1536 1 ext1536
        1537 1 ext1537
        1538 1 ext1538
        1539 1 ext1539
        1540 1 ext1540
        1541 1 ext1541
        1542 1 ext1542
        1543 1 ext1543
        1544 1 ext1544
        1545 1 ext1545
        1546 1 ext1546
        1547 1 ext1547
        1548 1 ext1548
        1549 1 ext1549
        1550 1 ext1550
        1551 1 ext1551
        1552 1 ext1552
        1553 1 ext1553
        1554 1 ext1554
        1555 1 ext1555
        1556 1 ext1556
        1557 1 ext1557
        1558 1 ext1558
        1559 1 ext1559
        1560 1 ext1560
        1561 1 ext1561
        1562 1 ext1562
        1563 1 ext1563
        1564 1 ext1564
        1565 1 ext1565
        1566 1 ext1566
        1567 1 ext1567
        1568 1 ext1568
        1569 1 ext1569
        1570 1 ext1570
        1571 1 ext1571
        1572 1 ext1572
        1573 1 ext1573
        1574 1 ext1574
        1575 1 ext1575
        1576 1 ext1576
        1577 1 ext1577
        1578 1 ext1578
        1579 1 ext1579
        1580 1 ext1580
        1581 1 ext1581
        1582 1 ext1582
        1583 1 ext1583
        1584 1 ext1584
        1585 1 ext1585
        1586 1 ext1586
        1587 1 ext1587
        1588 1 ext1588
        1589 1 ext1589
        1590 1 ext1590
        1591 1 ext1591
        1592 1 ext1592
        1593 1 ext1593
        1594 1 ext1594
        1595 1 ext1595
        1596 1 ext1596
        1597 1 ext1597
        1598 1 ext1598
        1599 1 ext1599
        1600 1 ext1600
        1601 1 ext1601
        1602 1 ext1602
        1603 1 ext1603
        1604 1 ext1604
        1605 1 ext1605
        1606 1 ext1606
        1607 1 ext1607
        1608 1 ext1608
        1609 1 ext1609
        1610 1 ext1610
        1611 1 ext1611
        1612 1 ext1612
        1613 1 ext1613
        1614 1 ext1614
        1615 1 ext1615
        1616 1 ext1616
        1617 1 ext1617
        1618 1 ext1618
        1619 1 ext1619
        1620 1 ext1620
        1621 1 ext1621
        1622 1 ext1622
        1623 1 ext1623
        1624 1 ext1624
        1625 1 ext1625
        1626 1 ext1626
        1627 1 ext1627
        1628 1 ext1628
        1629 1 ext1629
        1630 1 ext1630
        1631 1 ext1631
        1632 1 ext1632
        1633 1 ext1633
        1634 1 ext1634
        1635 1 ext1635
        1636 1 ext1636
        1637 1 ext1637
        1638 1 ext1638
        1639 1 ext1639
        1640 1 ext1640
        1641 1 ext1641
        1642 1 ext1642
        1643 1 ext1643
        1644 1 ext1644
        1645 1 ext1645
        1646 1 ext1646
        1647 1 ext1647
        1648 1 ext1648
        1649 1 ext1649
        1650 1 ext1650
        1651 1 ext1651
        1652 1 ext1652
        1653 1 ext1653
        1654 1 ext1654
        1655 1 ext1655
        1656 1 ext1656
        1657 1 ext1657
        1658 1 ext1658
        1659 1 ext1659
        1660 1 ext1660
        1661 1 ext1661
        1662 1 ext1662
        1663 1 ext1663
        1664 1 ext1664
        1665 1 ext1665
        1666 1 ext1666
        1667 1 ext1667
        1668 1 ext1668
        1669 1 ext1669
        1670 1 ext1670
        1671 1 ext1671
        1672 1 ext1672
        1673 1 ext1673
        1674 1 ext1674
        1675 1 ext1675
        1676 1 ext1676
        1677 1 ext1677
        1678 1 ext1678
        1679 1 ext1679
        1680 1 ext1680
        1681 1 ext1681
        1682 1 ext1682
        1683 1 ext1683
        1684 1 ext1684
        1685 1 ext1685
        1686 1 ext1686
        1687 1 ext1687
        1688 1 ext1688
        1689 1 ext1689
        1690 1 ext1690
        1691 1 ext1691
        1692 1 ext1692
        1693 1 ext1693
        1694 1 ext1694
        1695 1 ext1695
        1696 1 ext1696
        1697 1 ext1697
        1698 1 ext1698
        1699 1 ext1699
        1700 1 ext1700
        1701 1 ext1701
        1702 1 ext1702
        1703 1 ext1703
        1704 1 ext1704
        1705 1 ext1705
        1706 1 ext1706
        1707 1 ext1707
        1708 1 ext1708
        1709 1 ext1709
        1710 1 ext1710
        1711 1 ext1711
        1712 1 ext1712
        1713 1 ext1713
        1714 1 ext1714
        1715 1 ext1715
        1716 1 ext1716
        1717 1 ext1717
        1718 1 ext1718
        1719 1 ext1719
        1720 1 ext1720
        1721 1 ext1721
        1722 1 ext1722
        1723 1 ext1723
        1724 1 ext1724
        1725 1 ext1725
        1726 1 ext1726
        1727 1 ext1727
        1728 1 ext1728
        1729 1 ext1729
        1730 1 ext1730
        1731 1 ext1731
        1732 1 ext1732
        1733 1 ext1733
        1734 1 ext1734
        1735 1 ext1735
        1736 1 ext1736
        1737 1 ext1737
        1738 1 ext1738
        1739 1 ext1739
        1740 1 ext1740
        1741 1 ext1741
        1742 1 ext1742
        1743 1 ext1743
        1744 1 ext1744
        1745 1 ext1745
        1746 1 ext1746
        1747 1 ext1747
        1748 1 ext1748
        1749 1 ext1749
        1750 1 ext1750
        1751 1 ext1751
        1752 1 ext1752
        1753 1 ext1753
        1754 1 ext1754
        1755 1 ext1755
        1756 1 ext1756
        1757 1 ext1757
        1758 1 ext1758
        1759 1 ext1759
        1760 1 ext1760
        1761 1 ext1761
        1762 1 ext1762
        1763 1 ext1763
        1764 1 ext1764
        1765 1 ext1765
        1766 1 ext1766
        1767 1 ext1767
        1768 1 ext1768
        1769 1 ext1769
        1770 1 ext1770
        1771 1 ext1771
        1772 1 ext1772
        1773 1 ext1773
        1774 1 ext1774
        1775 1 ext1775
        1776 1 ext1776
        1777 1 ext1777
        1778 1 ext1778
        1779 1 ext1779
        1780 1 ext1780
        1781 1 ext1781
        1782 1 ext1782
        1783 1 ext1783
        1784 1 ext1784
        1785 1 ext1785
        1786 1 ext1786
        1787 1 ext1787
        1788 1 ext1788
        1789 1 ext1789
        1790 1 ext1790
        1791 1 ext1791
        1792 1 ext1792
        1793 1 ext1793
        1794 1 ext1794
        1795 1 ext1795
        1796 1 ext1796
        1797 1 ext1797
        1798 1 ext1798
        1799 1 ext1799
        1800 1 ext1800
        1801 1 ext1801
        1802 1 ext1802
        1803 1 ext1803
        1804 1 ext1804
        1805 1 ext1805
        1806 1 ext1806
        1807 1 ext1807
        1808 1 ext1808
        1809 1 ext1809
        1810 1 ext1810
        1811 1 ext1811
        1812 1 ext1812
        1813 1 ext1813
        1814 1 ext1814
        1815 1 ext1815
        1816 1 ext1816
        1817 1 ext1817
        1818 1 ext1818
        1819 1 ext1819
        1820 1 ext1820
        1821 1 ext1821
        1822 1 ext1822
        1823 1 ext1823
        1824 1 ext1824
        1825 1 ext1825
        1826 1 ext1826
        1827 1 ext1827
        1828 1 ext1828
        1829 1 ext1829
        1830 1 ext1830
        1831 1 ext1831
        1832 1 ext1832
        1833 1 ext1833
        1834 1 ext1834
        1835 1 ext1835
        1836 1 ext1836
        1837 1 ext1837
        1838 1 ext1838
        1839 1 ext1839
        1840 1 ext1840
        1841 1 ext1841
        1842 1 ext1842
        1843 1 ext1843
        1844 1 ext1844
        1845 1 ext1845
        1846 1 ext1846
        1847 1 ext1847
        1848 1 ext1848
        1849 1 ext1849
        1850 1 ext1850
        1851 1 ext1851
        1852 1 ext1852
        1853 1 ext1853
        1854 1 ext1854
        1855 1 ext1855
        1856 1 ext1856
        1857 1 ext1857
        1858 1 ext1858
        1859 1 ext1859
        1860 1 ext1860
        1861 1 ext1861
        1862 1 ext1862
        1863 1 ext1863
        1864 1 ext1864
        1865 1 ext1865
        1866 1 ext1866
        1867 1 ext1867
        1868 1 ext1868
        1869 1 ext1869
        1870 1 ext1870
        1871 1 ext1871
        1872 1 ext1872
        1873 1 ext1873
        1874 1 ext1874
        1875 1 ext1875
        1876 1 ext1876
        1877 1 ext1877
        1878 1 ext1878
        1879 1 ext1879
        1880 1 ext1880
        1881 1 ext1881
        1882 1 ext1882
        1883 1 ext1883
        1884 1 ext1884
        1885 1 ext1885
        1886 1 ext1886
        1887 1 ext1887
        1888 1 ext1888
        1889 1 ext1889
        1890 1 ext1890
        1891 1 ext1891
        1892 1 ext1892
        1893 1 ext1893
        1894 1 ext1894
        1895 1 ext1895
        1896 1 ext1896
        1897 1 ext1897
        1898 1 ext1898
        1899 1 ext1899
        1900 1 ext1900
        1901 1 ext1901
        1902 1 ext1902
        1903 1 ext1903
        1904 1 ext1904
        1905 1 ext1905
        1906 1 ext1906
        1907 1 ext1907
        1908 1 ext1908
        1909 1 ext1909
        1910 1 ext1910
        1911 1 ext1911
        1912 1 ext1912
        1913 1 ext1913
        1914 1 ext1914
        1915 1 ext1915
        1916 1 ext1916
        1917 1 ext1917
        1918 1 ext1918
        1919 1 ext1919
        1920 1 ext1920
        1921 1 ext1921
        1922 1 ext1922
        1923 1 ext1923
        1924 1 ext1924
        1925 1 ext1925
        1926 1 ext1926
        1927 1 ext1927
        1928 1 ext1928
        1929 1 ext1929
        1930 1 ext1930
        1931 1 ext1931
        1932 1 ext1932
        1933 1 ext1933
        1934 1 ext1934
        1935 1 ext1935
        1936 1 ext1936
        1937 1 ext1937
        1938 1 ext1938
        1939 1 ext1939
        1940 1 ext1940
        1941 1 ext1941
        1942 1 ext1942
        1943 1 ext1943
        1944 1 ext1944
        1945 1 ext1945
        1946 1 ext1946
        1947 1 ext1947
        1948 1 ext1948
        1949 1 ext1949
        1950 1 ext1950
        1951 1 ext1951
        1952 1 ext1952
        1953 1 ext1953
        1954 1 ext1954
        1955 1 ext1955
        1956 1 ext1956
        1957 1 ext1957
        1958 1 ext1958
        1959 1 ext1959
        1960 1 ext1960
        1961 1 ext1961
        1962 1 ext1962
        1963 1 ext1963
        1964 1 ext1964
        1965 1 ext1965
        1966 1 ext1966
        1967 1 ext1967
        1968 1 ext1968
        1969 1 ext1969
        1970 1 ext1970
        1971 1 ext1971
        1972 1 ext1972
        1973 1 ext1973
        1974 1 ext1974
        1975 1 ext1975
        1976 1 ext1976
        1977 1 ext1977
        1978 1 ext1978
        1979 1 ext1979
        1980 1 ext1980
        1981 1 ext1981
        1982 1 ext1982
        1983 1 ext1983
        1984 1 ext1984
        1985 1 ext1985
        1986 1 ext1986
        1987 1 ext1987
        1988 1 ext1988
        1989 1 ext1989
        1990 1 ext1990
        1991 1 ext1991
        1992 1 ext1992
        1993 1 ext1993
        1994 1 ext1994
        1995 1 ext1995
        1996 1 ext1996
        1997 1 ext1997
        1998 1 ext1998
        1999 1 ext1999
        2000 1 ext2000
        2001 1 ext2001
        2002 1 ext2002
        2003 1 ext2003
        2004 1 ext2004
        2005 1 ext2005
        2006 1 ext2006
        2007 1 ext2007
        2008 1 ext2008
        2009 1 ext2009
        2010 1 ext2010
        2011 1 ext2011
        2012 1 ext2012
        2013 1 ext2013
        2014 1 ext2014
        2015 1 ext2015
        2016 1 ext2016
        2017 1 ext2017
        2018 1 ext2018
        2019 1 ext2019
        2020 1 ext2020
        2021 1 ext2021
        2022 1 ext2022
        2023 1 ext2023
        2024 1 ext2024
        2025 1 ext2025
        2026 1 ext2026
        2027 1 ext2027
        2028 1 ext2028
        2029 1 ext2029
        2030 1 ext2030
        2031 1 ext2031
        2032 1 ext2032
        2033 1 ext2033
        2034 1 ext2034
        2035 1 ext2035
        2036 1 ext2036
        2037 1 ext2037
        2038 1 ext2038
        2039 1 ext2039
        2040 1 ext2040
        2041 1 ext2041
        2042 1 ext2042
        2043 1 ext2043
        2044 1 ext2044
        2045 1 ext2045
        2046 1 ext2046
        2047 1 ext2047
        2048 1 ext2048
        2049 1 ext2049
        2050 1 ext2050
        2051 1 ext2051
        2052 1 ext2052
        2053 1 ext2053
        2054 1 ext2054
        2055 1 ext2055
        2056 1 ext2056
        2057 1 ext2057
        2058 1 ext2058
        2059 1 ext2059
        2060 1 ext2060
        2061 1 ext2061
        2062 1 ext2062
        2063 1 ext2063
        2064 1 ext2064
        2065 1 ext2065
        2066 1 ext2066
        2067 1 ext2067
        2068 1 ext2068
        2069 1 ext2069
        2070 1 ext2070
        2071 1 ext2071
        2072 1 ext2072
        2073 1 ext2073
        2074 1 ext2074
        2075 1 ext2075
        2076 1 ext2076
        2077 1 ext2077
        2078 1 ext2078
        2079 1 ext2079
        2080 1 ext2080
        2081 1 ext2081
        2082 1 ext2082
        2083 1 ext2083
        2084 1 ext2084
        2085 1 ext2085
        2086 1 ext2086
        2087 1 ext2087
        2088 1 ext2088
        2089 1 ext2089
        2090 1 ext2090
        2091 1 ext2091
        2092 1 ext2092
        2093 1 ext2093
        2094 1 ext2094
        2095 1 ext2095
        2096 1 ext2096
        2097 1 ext2097
        2098 1 ext2098
        2099 1 ext2099
        2100 1 ext2100
        2101 1 ext2101
        2102 1 ext2102
        2103 1 ext2103
        2104 1 ext2104
        2105 1 ext2105
        2106 1 ext2106
        2107 1 ext2107
        2108 1 ext2108
        2109 1 ext2109
        2110 1 ext2110
        2111 1 ext2111
        2112 1 ext2112
        2113 1 ext2113
        2114 1 ext2114
        2115 1 ext2115
        2116 1 ext2116
        2117 1 ext2117
        2118 1 ext2118
        2119 1 ext2119
        2120 1 ext2120
        2121 1 ext2121
        2122 1 ext2122
        2123 1 ext2123
        2124 1 ext2124
        2125 1 ext2125
        2126 1 ext2126
        2127 1 ext2127
        2128 1 ext2128
        2129 1 ext2129
        2130 1 ext2130
        2131 1 ext2131
        2132 1 ext2132
        2133 1 ext2133
        2134 1 ext2134
        2135 1 ext2135
        2136 1 ext2136
        2137 1 ext2137
        2138 1 ext2138
        2139 1 ext2139
        2140 1 ext2140
        2141 1 ext2141
        2142 1 ext2142
        2143 1 ext2143
        2144 1 ext2144
        2145 1 ext2145
        2146 1 ext2146
        2147 1 ext2147
        2148 1 ext2148
        2149 1 ext2149
        2150 1 ext2150
        2151 1 ext2151
        2152 1 ext2152
        2153 1 ext2153
        2154 1 ext2154
        2155 1 ext2155
        2156 1 ext2156
        2157 1 ext2157
        2158 1 ext2158
        2159 1 ext2159
        2160 1 ext2160
        2161 1 ext2161
        2162 1 ext2162
        2163 1 ext2163
        2164 1 ext2164
        2165 1 ext2165
        2166 1 ext2166
        2167 1 ext2167
        2168 1 ext2168
        2169 1 ext2169
        2170 1 ext2170
        2171 1 ext2171
        2172 1 ext2172
        2173 1 ext2173
        2174 1 ext2174
        2175 1 ext2175
        2176 1 ext2176
        2177 1 ext2177
        2178 1 ext2178
        2179 1 ext2179
        2180 1 ext2180
        2181 1 ext2181
        2182 1 ext2182
        2183 1 ext2183
        2184 1 ext2184
        2185 1 ext2185
        2186 1 ext2186
        2187 1 ext2187
        2188 1 ext2188
        2189 1 ext2189
        2190 1 ext2190
        2191 1 ext2191
        2192 1 ext2192
        2193 1 ext2193
        2194 1 ext2194
        2195 1 ext2195
        2196 1 ext2196
        2197 1 ext2197
        2198 1 ext2198
        2199 1 ext2199
        2200 1 ext2200
        2201 1 ext2201
        2202 1 ext2202
        2203 1 ext2203
        2204 1 ext2204
        2205 1 ext2205
        2206 1 ext2206
        2207 1 ext2207
        2208 1 ext2208
        2209 1 ext2209
        2210 1 ext2210
        2211 1 ext2211
        2212 1 ext2212
        2213 1 ext2213
        2214 1 ext2214
        2215 1 ext2215
        2216 1 ext2216
        2217 1 ext2217
        2218 1 ext2218
        2219 1 ext2219
        2220 1 ext2220
        2221 1 ext2221
        2222 1 ext2222
        2223 1 ext2223
        2224 1 ext2224
        2225 1 ext2225
        2226 1 ext2226
        2227 1 ext2227
        2228 1 ext2228
        2229 1 ext2229
        2230 1 ext2230
        2231 1 ext2231
        2232 1 ext2232
        2233 1 ext2233
        2234 1 ext2234
        2235 1 ext2235
        2236 1 ext2236
        2237 1 ext2237
        2238 1 ext2238
        2239 1 ext2239
        2240 1 ext2240
        2241 1 ext2241
        2242 1 ext2242
        2243 1 ext2243
        2244 1 ext2244
        2245 1 ext2245
        2246 1 ext2246
        2247 1 ext2247
        2248 1 ext2248
        2249 1 ext2249
        2250 1 ext2250
        2251 1 ext2251
        2252 1 ext2252
        2253 1 ext2253
        2254 1 ext2254
        2255 1 ext2255
        2256 1 ext2256
        2257 1 ext2257
        2258 1 ext2258
        2259 1 ext2259
        2260 1 ext2260
        2261 1 ext2261
        2262 1 ext2262
        2263 1 ext2263
        2264 1 ext2264
        2265 1 ext2265
        2266 1 ext2266
        2267 1 ext2267
        2268 1 ext2268
        2269 1 ext2269
        2270 1 ext2270
        2271 1 ext2271
        2272 1 ext2272
        2273 1 ext2273
        2274 1 ext2274
        2275 1 ext2275
        2276 1 ext2276
        2277 1 ext2277
        2278 1 ext2278
        2279 1 ext2279
        2280 1 ext2280
        2281 1 ext2281
        2282 1 ext2282
        2283 1 ext2283
        2284 1 ext2284
        2285 1 ext2285
        2286 1 ext2286
        2287 1 ext2287
        2288 1 ext2288
        2289 1 ext2289
        2290 1 ext2290
        2291 1 ext2291
        2292 1 ext2292
        2293 1 ext2293
        2294 1 ext2294
        2295 1 ext2295
        2296 1 ext2296
        2297 1 ext2297
        2298 1 ext2298
        2299 1 ext2299
        2300 1 ext2300
        2301 1 ext2301
        2302 1 ext2302
        2303 1 ext2303
        2304 1 ext2304
        2305 1 ext2305
        2306 1 ext2306
        2307 1 ext2307
        2308 1 ext2308
        2309 1 ext2309
        2310 1 ext2310
        2311 1 ext2311
        2312 1 ext2312
        2313 1 ext2313
        2314 1 ext2314
        2315 1 ext2315
        2316 1 ext2316
        2317 1 ext2317
        2318 1 ext2318
        2319 1 ext2319
        2320 1 ext2320
        2321 1 ext2321
        2322 1 ext2322
        2323 1 ext2323
        2324 1 ext2324
        2325 1 ext2325
        2326 1 ext2326
        2327 1 ext2327
        2328 1 ext2328
        2329 1 ext2329
        2330 1 ext2330
        2331 1 ext2331
        2332 1 ext2332
        2333 1 ext2333
        2334 1 ext2334
        2335 1 ext2335
        2336 1 ext2336
        2337 1 ext2337
        2338 1 ext2338
        2339 1 ext2339
        2340 1 ext2340
        2341 1 ext2341
        2342 1 ext2342
        2343 1 ext2343
        2344 1 ext2344
        2345 1 ext2345
        2346 1 ext2346
        2347 1 ext2347
        2348 1 ext2348
        2349 1 ext2349
        2350 1 ext2350
        2351 1 ext2351
        2352 1 ext2352
        2353 1 ext2353
        2354 1 ext2354
        2355 1 ext2355
        2356 1 ext2356
        2357 1 ext2357
        2358 1 ext2358
        2359 1 ext2359
        2360 1 ext2360
        2361 1 ext2361
        2362 1 ext2362
        2363 1 ext2363
        2364 1 ext2364
        2365 1 ext2365
        2366 1 ext2366
        2367 1 ext2367
        2368 1 ext2368
        2369 1 ext2369
        2370 1 ext2370
        2371 1 ext2371
        2372 1 ext2372
        2373 1 ext2373
        2374 1 ext2374
        2375 1 ext2375
        2376 1 ext2376
        2377 1 ext2377
        2378 1 ext2378
        2379 1 ext2379
        2380 1 ext2380
        2381 1 ext2381
        2382 1 ext2382
        2383 1 ext2383
        2384 1 ext2384
        2385 1 ext2385
        2386 1 ext2386
        2387 1 ext2387
        2388 1 ext2388
        2389 1 ext2389
        2390 1 ext2390
        2391 1 ext2391
        2392 1 ext2392
        2393 1 ext2393
        2394 1 ext2394
        2395 1 ext2395
        2396 1 ext2396
        2397 1 ext2397
        2398 1 ext2398
        2399 1 ext2399
        2400 1 ext2400
        2401 1 ext2401
        2402 1 ext2402
        2403 1 ext2403
        2404 1 ext2404
        2405 1 ext2405
        2406 1 ext2406
        2407 1 ext2407
        2408 1 ext2408
        2409 1 ext2409
        2410 1 ext2410
        2411 1 ext2411
        2412 1 ext2412
        2413 1 ext2413
        2414 1 ext2414
        2415 1 ext2415
        2416 1 ext2416
        2417 1 ext2417
        2418 1 ext2418
        2419 1 ext2419
        2420 1 ext2420
        2421 1 ext2421
        2422 1 ext2422
        2423 1 ext2423
        2424 1 ext2424
        2425 1 ext2425
        2426 1 ext2426
        2427 1 ext2427
        2428 1 ext2428
        2429 1 ext2429
        2430 1 ext2430
        2431 1 ext2431
        2432 1 ext2432
        2433 1 ext2433
        2434 1 ext2434
        2435 1 ext2435
        2436 1 ext2436
        2437 1 ext2437
        2438 1 ext2438
        2439 1 ext2439
        2440 1 ext2440
        2441 1 ext2441
        2442 1 ext2442
        2443 1 ext2443
        2444 1 ext2444
        2445 1 ext2445
        2446 1 ext2446
        2447 1 ext2447
        2448 1 ext2448
        2449 1 ext2449
        2450 1 ext2450
        2451 1 ext2451
        2452 1 ext2452
        2453 1 ext2453
        2454 1 ext2454
        2455 1 ext2455
        2456 1 ext2456
        2457 1 ext2457
        2458 1 ext2458
        2459 1 ext2459
        2460 1 ext2460
        2461 1 ext2461
        2462 1 ext2462
        2463 1 ext2463
        2464 1 ext2464
        2465 1 ext2465
        2466 1 ext2466
        2467 1 ext2467
        2468 1 ext2468
        2469 1 ext2469
        2470 1 ext2470
        2471 1 ext2471
        2472 1 ext2472
        2473 1 ext2473
        2474 1 ext2474
        2475 1 ext2475
        2476 1 ext2476
        2477 1 ext2477
        2478 1 ext2478
        2479 1 ext2479
        2480 1 ext2480
        2481 1 ext2481
        2482 1 ext2482
        2483 1 ext2483
        2484 1 ext2484
        2485 1 ext2485
        2486 1 ext2486
        2487 1 ext2487
        2488 1 ext2488
        2489 1 ext2489
        2490 1 ext2490
        2491 1 ext2491
        2492 1 ext2492
        2493 1 ext2493
        2494 1 ext2494
        2495 1 ext2495
        2496 1 ext2496
        2497 1 ext2497
        2498 1 ext2498
        2499 1 ext2499
        2500 1 ext2500
        2501 1 ext2501
        2502 1 ext2502
        2503 1 ext2503
        2504 1 ext2504
        2505 1 ext2505
        2506 1 ext2506
        2507 1 ext2507
        2508 1 ext2508
        2509 1 ext2509
        2510 1 ext2510
        2511 1 ext2511
        2512 1 ext2512
        2513 1 ext2513
        2514 1 ext2514
        2515 1 ext2515
        2516 1 ext2516
        2517 1 ext2517
        2518 1 ext2518
        2519 1 ext2519
        2520 1 ext2520
        2521 1 ext2521
        2522 1 ext2522
        2523 1 ext2523
        2524 1 ext2524
        2525 1 ext2525
        2526 1 ext2526
        2527 1 ext2527
        2528 1 ext2528
        2529 1 ext2529
        2530 1 ext2530
        2531 1 ext2531
        2532 1 ext2532
        2533 1 ext2533
        2534 1 ext2534
        2535 1 ext2535
        2536 1 ext2536
        2537 1 ext2537
        2538 1 ext2538
        2539 1 ext2539
        2540 1 ext2540
        2541 1 ext2541
        2542 1 ext2542
        2543 1 ext2543
        2544 1 ext2544
        2545 1 ext2545
        2546 1 ext2546
        2547 1 ext2547
        2548 1 ext2548
        2549 1 ext2549
        2550 1 ext2550
        2551 1 ext2551
        2552 1 ext2552
        2553 1 ext2553
        2554 1 ext2554
        2555 1 ext2555
        2556 1 ext2556
        2557 1 ext2557
        2558 1 ext2558
        2559 1 ext2559
        2560 1 ext2560
        2561 1 ext2561
        2562 1 ext2562
        2563 1 ext2563
        2564 1 ext2564
        2565 1 ext2565
        2566 1 ext2566
        2567 1 ext2567
        2568 1 ext2568
        2569 1 ext2569
        2570 1 ext2570
        2571 1 ext2571
        2572 1 ext2572
        2573 1 ext2573
        2574 1 ext2574
        2575 1 ext2575
        2576 1 ext2576
        2577 1 ext2577
        2578 1 ext2578
        2579 1 ext2579
        2580 1 ext2580
        2581 1 ext2581
        2582 1 ext2582
        2583 1 ext2583
        2584 1 ext2584
        2585 1 ext2585
        2586 1 ext2586
        2587 1 ext2587
        2588 1 ext2588
        2589 1 ext2589
        2590 1 ext2590
        2591 1 ext2591
        2592 1 ext2592
        2593 1 ext2593
        2594 1 ext2594
        2595 1 ext2595
        2596 1 ext2596
        2597 1 ext2597
        2598 1 ext2598
        2599 1 ext2599
        2600 1 ext2600
        2601 1 ext2601
        2602 1 ext2602
        2603 1 ext2603
        2604 1 ext2604
        2605 1 ext2605
        2606 1 ext2606
        2607 1 ext2607
        2608 1 ext2608
        2609 1 ext2609
        2610 1 ext2610
        2611 1 ext2611
        2612 1 ext2612
        2613 1 ext2613
        2614 1 ext2614
        2615 1 ext2615
        2616 1 ext2616
        2617 1 ext2617
        2618 1 ext2618
        2619 1 ext2619
        2620 1 ext2620
        2621 1 ext2621
        2622 1 ext2622
        2623 1 ext2623
        2624 1 ext2624
        2625 1 ext2625
        2626 1 ext2626
        2627 1 ext2627
        2628 1 ext2628
        2629 1 ext2629
        2630 1 ext2630
        2631 1 ext2631
        2632 1 ext2632
        2633 1 ext2633
        2634 1 ext2634
        2635 1 ext2635
        2636 1 ext2636
        2637 1 ext2637
        2638 1 ext2638
        2639 1 ext2639
        2640 1 ext2640
        2641 1 ext2641
        2642 1 ext2642
        2643 1 ext2643
        2644 1 ext2644
        2645 1 ext2645
        2646 1 ext2646
        2647 1 ext2647
        2648 1 ext2648
        2649 1 ext2649
        2650 1 ext2650
        2651 1 ext2651
        2652 1 ext2652
        2653 1 ext2653
        2654 1 ext2654
        2655 1 ext2655
        2656 1 ext2656
        2657 1 ext2657
        2658 1 ext2658
        2659 1 ext2659
        2660 1 ext2660
        2661 1 ext2661
        2662 1 ext2662
        2663 1 ext2663
        2664 1 ext2664
        2665 1 ext2665
        2666 1 ext2666
        2667 1 ext2667
        2668 1 ext2668
        2669 1 ext2669
        2670 1 ext2670
        2671 1 ext2671
        2672 1 ext2672
        2673 1 ext2673
        2674 1 ext2674
        2675 1 ext2675
        2676 1 ext2676
        2677 1 ext2677
        2678 1 ext2678
        2679 1 ext2679
        2680 1 ext2680
        2681 1 ext2681
        2682 1 ext2682
        2683 1 ext2683
        2684 1 ext2684
        2685 1 ext2685
        2686 1 ext2686
        2687 1 ext2687
        2688 1 ext2688
        2689 1 ext2689
        2690 1 ext2690
        2691 1 ext2691
        2692 1 ext2692
        2693 1 ext2693
        2694 1 ext2694
        2695 1 ext2695
        2696 1 ext2696
        2697 1 ext2697
        2698 1 ext2698
        2699 1 ext2699
        2700 1 ext2700
        2701 1 ext2701
        2702 1 ext2702
        2703 1 ext2703
        2704 1 ext2704
        2705 1 ext2705
        2706 1 ext2706
        2707 1 ext2707
        2708 1 ext2708
        2709 1 ext2709
        2710 1 ext2710
        2711 1 ext2711
        2712 1 ext2712
        2713 1 ext2713
        2714 1 ext2714
        2715 1 ext2715
        2716 1 ext2716
        2717 1 ext2717
        2718 1 ext2718
        2719 1 ext2719
        2720 1 ext2720
        2721 1 ext2721
        2722 1 ext2722
        2723 1 ext2723
        2724 1 ext2724
        2725 1 ext2725
        2726 1 ext2726
        2727 1 ext2727
        2728 1 ext2728
        2729 1 ext2729
        2730 1 ext2730
        2731 1 ext2731
        2732 1 ext2732
        2733 1 ext2733
        2734 1 ext2734
        2735 1 ext2735
        2736 1 ext2736
        2737 1 ext2737
        2738 1 ext2738
        2739 1 ext2739
        2740 1 ext2740
        2741 1 ext2741
        2742 1 ext2742
        2743 1 ext2743
        2744 1 ext2744
        2745 1 ext2745
        2746 1 ext2746
        2747 1 ext2747
        2748 1 ext2748
        2749 1 ext2749
        2750 1 ext2750
        2751 1 ext2751
        2752 1 ext2752
        2753 1 ext2753
        2754 1 ext2754
        2755 1 ext2755
        2756 1 ext2756
        2757 1 ext2757
        2758 1 ext2758
        2759 1 ext2759
        2760 1 ext2760
        2761 1 ext2761
        2762 1 ext2762
        2763 1 ext2763
        2764 1 ext2764
        2765 1 ext2765
        2766 1 ext2766
        2767 1 ext2767
        2768 1 ext2768
        2769 1 ext2769
        2770 1 ext2770
        2771 1 ext2771
        2772 1 ext2772
        2773 1 ext2773
        2774 1 ext2774
        2775 1 ext2775
        2776 1 ext2776
        2777 1 ext2777
        2778 1 ext2778
        2779 1 ext2779
        2780 1 ext2780
        2781 1 ext2781
        2782 1 ext2782
        2783 1 ext2783
        2784 1 ext2784
        2785 1 ext2785
        2786 1 ext2786
        2787 1 ext2787
        2788 1 ext2788
        2789 1 ext2789
        2790 1 ext2790
        2791 1 ext2791
        2792 1 ext2792
        2793 1 ext2793
        2794 1 ext2794
        2795 1 ext2795
        2796 1 ext2796
        2797 1 ext2797
        2798 1 ext2798
        2799 1 ext2799
        2800 1 ext2800
        2801 1 ext2801
        2802 1 ext2802
        2803 1 ext2803
        2804 1 ext2804
        2805 1 ext2805
        2806 1 ext2806
        2807 1 ext2807
        2808 1 ext2808
        2809 1 ext2809
        2810 1 ext2810
        2811 1 ext2811
        2812 1 ext2812
        2813 1 ext2813
        2814 1 ext2814
        2815 1 ext2815
        2816 1 ext2816
        2817 1 ext2817
        2818 1 ext2818
        2819 1 ext2819
        2820 1 ext2820
        2821 1 ext2821
        2822 1 ext2822
        2823 1 ext2823
        2824 1 ext2824
        2825 1 ext2825
        2826 1 ext2826
        2827 1 ext2827
        2828 1 ext2828
        2829 1 ext2829
        2830 1 ext2830
        2831 1 ext2831
        2832 1 ext2832
        2833 1 ext2833
        2834 1 ext2834
        2835 1 ext2835
        2836 1 ext2836
        2837 1 ext2837
        2838 1 ext2838
        2839 1 ext2839
        2840 1 ext2840
        2841 1 ext2841
        2842 1 ext2842
        2843 1 ext2843
        2844 1 ext2844
        2845 1 ext2845
        2846 1 ext2846
        2847 1 ext2847
        2848 1 ext2848
        2849 1 ext2849
        2850 1 ext2850
        2851 1 ext2851
        2852 1 ext2852
        2853 1 ext2853
        2854 1 ext2854
        2855 1 ext2855
        2856 1 ext2856
        2857 1 ext2857
        2858 1 ext2858
        2859 1 ext2859
        2860 1 ext2860
        2861 1 ext2861
        2862 1 ext2862
        2863 1 ext2863
        2864 1 ext2864
        2865 1 ext2865
        2866 1 ext2866
        2867 1 ext2867
        2868 1 ext2868
        2869 1 ext2869
        2870 1 ext2870
        2871 1 ext2871
        2872 1 ext2872
        2873 1 ext2873
        2874 1 ext2874
        2875 1 ext2875
        2876 1 ext2876
        2877 1 ext2877
        2878 1 ext2878
        2879 1 ext2879
        2880 1 ext2880
        2881 1 ext2881
        2882 1 ext2882
        2883 1 ext2883
        2884 1 ext2884
        2885 1 ext2885
        2886 1 ext2886
        2887 1 ext2887
        2888 1 ext2888
        2889 1 ext2889
        2890 1 ext2890
        2891 1 ext2891
        2892 1 ext2892
        2893 1 ext2893
        2894 1 ext2894
        2895 1 ext2895
        2896 1 ext2896
        2897 1 ext2897
        2898 1 ext2898
        2899 1 ext2899
        2900 1 ext2900
        2901 1 ext2901
        2902 1 ext2902
        2903 1 ext2903
        2904 1 ext2904
        2905 1 ext2905
        2906 1 ext2906
        2907 1 ext2907
        2908 1 ext2908
        2909 1 ext2909
        2910 1 ext2910
        2911 1 ext2911
        2912 1 ext2912
        2913 1 ext2913
        2914 1 ext2914
        2915 1 ext2915
        2916 1 ext2916
        2917 1 ext2917
        2918 1 ext2918
        2919 1 ext2919
        2920 1 ext2920
        2921 1 ext2921
        2922 1 ext2922
        2923 1 ext2923
        2924 1 ext2924
        2925 1 ext2925
        2926 1 ext2926
        2927 1 ext2927
        2928 1 ext2928
        2929 1 ext2929
        2930 1 ext2930
        2931 1 ext2931
        2932 1 ext2932
        2933 1 ext2933
        2934 1 ext2934
        2935 1 ext2935
        2936 1 ext2936
        2937 1 ext2937
        2938 1 ext2938
        2939 1 ext2939
        2940 1 ext2940
        2941 1 ext2941
        2942 1 ext2942
        2943 1 ext2943
        2944 1 ext2944
        2945 1 ext2945
        2946 1 ext2946
        2947 1 ext2947
        2948 1 ext2948
        2949 1 ext2949
        2950 1 ext2950
        2951 1 ext2951
        2952 1 ext2952
        2953 1 ext2953
        2954 1 ext2954
        2955 1 ext2955
        2956 1 ext2956
        2957 1 ext2957
        2958 1 ext2958
        2959 1 ext2959
        2960 1 ext2960
        2961 1 ext2961
        2962 1 ext2962
        2963 1 ext2963
        2964 1 ext2964
        2965 1 ext2965
        2966 1 ext2966
        2967 1 ext2967
        2968 1 ext2968
        2969 1 ext2969
        2970 1 ext2970
        2971 1 ext2971
        2972 1 ext2972
        2973 1 ext2973
        2974 1 ext2974
        2975 1 ext2975
        2976 1 ext2976
        2977 1 ext2977
        2978 1 ext2978
        2979 1 ext2979
        2980 1 ext2980
        2981 1 ext2981
        2982 1 ext2982
        2983 1 ext2983
        2984 1 ext2984
        2985 1 ext2985
        2986 1 ext2986
        2987 1 ext2987
        2988 1 ext2988
        2989 1 ext2989
        2990 1 ext2990
        2991 1 ext2991
        2992 1 ext2992
        2993 1 ext2993
        2994 1 ext2994
        2995 1 ext2995
        2996 1 ext2996
        2997 1 ext2997
        2998 1 ext2998
        2999 1 ext2999
        3000 1 ext3000
        3001 1 ext3001
        3002 1 ext3002
        3003 1 ext3003
        3004 1 ext3004
        3005 1 ext3005
        3006 1 ext3006
        3007 1 ext3007
        3008 1 ext3008
        3009 1 ext3009
        3010 1 ext3010
        3011 1 ext3011
        3012 1 ext3012
        3013 1 ext3013
        3014 1 ext3014
        3015 1 ext3015
        3016 1 ext3016
        3017 1 ext3017
        3018 1 ext3018
        3019 1 ext3019
        3020 1 ext3020
        3021 1 ext3021
        3022 1 ext3022
        3023 1 ext3023
        3024 1 ext3024
        3025 1 ext3025
        3026 1 ext3026
        3027 1 ext3027
        3028 1 ext3028
        3029 1 ext3029
        3030 1 ext3030
        3031 1 ext3031
        3032 1 ext3032
        3033 1 ext3033
        3034 1 ext3034
        3035 1 ext3035
        3036 1 ext3036
        3037 1 ext3037
        3038 1 ext3038
        3039 1 ext3039
        3040 1 ext3040
        3041 1 ext3041
        3042 1 ext3042
        3043 1 ext3043
        3044 1 ext3044
        3045 1 ext3045
        3046 1 ext3046
        3047 1 ext3047
        3048 1 ext3048
        3049 1 ext3049
        3050 1 ext3050
        3051 1 ext3051
        3052 1 ext3052
        3053 1 ext3053
        3054 1 ext3054
        3055 1 ext3055
        3056 1 ext3056
        3057 1 ext3057
        3058 1 ext3058
        3059 1 ext3059
        3060 1 ext3060
        3061 1 ext3061
        3062 1 ext3062
        3063 1 ext3063
        3064 1 ext3064
        3065 1 ext3065
        3066 1 ext3066
        3067 1 ext3067
        3068 1 ext3068
        3069 1 ext3069
        3070 1 ext3070
        3071 1 ext3071
        3072 1 ext3072
        3073 1 ext3073
        3074 1 ext3074
        3075 1 ext3075
        3076 1 ext3076
        3077 1 ext3077
        3078 1 ext3078
        3079 1 ext3079
        3080 1 ext3080
        3081 1 ext3081
        3082 1 ext3082
        3083 1 ext3083
        3084 1 ext3084
        3085 1 ext3085
        3086 1 ext3086
        3087 1 ext3087
        3088 1 ext3088
        3089 1 ext3089
        3090 1 ext3090
        3091 1 ext3091
        3092 1 ext3092
        3093 1 ext3093
        3094 1 ext3094
        3095 1 ext3095
        3096 1 ext3096
        3097 1 ext3097
        3098 1 ext3098
        3099 1 ext3099
        3100 1 ext3100
        3101 1 ext3101
        3102 1 ext3102
        3103 1 ext3103
        3104 1 ext3104
        3105 1 ext3105
        3106 1 ext3106
        3107 1 ext3107
        3108 1 ext3108
        3109 1 ext3109
        3110 1 ext3110
        3111 1 ext3111
        3112 1 ext3112
        3113 1 ext3113
        3114 1 ext3114
        3115 1 ext3115
        3116 1 ext3116
        3117 1 ext3117
        3118 1 ext3118
        3119 1 ext3119
        3120 1 ext3120
        3121 1 ext3121
        3122 1 ext3122
        3123 1 ext3123
        3124 1 ext3124
        3125 1 ext3125
        3126 1 ext3126
        3127 1 ext3127
        3128 1 ext3128
        3129 1 ext3129
        3130 1 ext3130
        3131 1 ext3131
        3132 1 ext3132
        3133 1 ext3133
        3134 1 ext3134
        3135 1 ext3135
        3136 1 ext3136
        3137 1 ext3137
        3138 1 ext3138
        3139 1 ext3139
        3140 1 ext3140
        3141 1 ext3141
        3142 1 ext3142
        3143 1 ext3143
        3144 1 ext3144
        3145 1 ext3145
        3146 1 ext3146
        3147 1 ext3147
        3148 1 ext3148
        3149 1 ext3149
        3150 1 ext3150
        3151 1 ext3151
        3152 1 ext3152
        3153 1 ext3153
        3154 1 ext3154
        3155 1 ext3155
        3156 1 ext3156
        3157 1 ext3157
        3158 1 ext3158
        3159 1 ext3159
        3160 1 ext3160
        3161 1 ext3161
        3162 1 ext3162
        3163 1 ext3163
        3164 1 ext3164
        3165 1 ext3165
        3166 1 ext3166
        3167 1 ext3167
        3168 1 ext3168
        3169 1 ext3169
        3170 1 ext3170
        3171 1 ext3171
        3172 1 ext3172
        3173 1 ext3173
        3174 1 ext3174
        3175 1 ext3175
        3176 1 ext3176
        3177 1 ext3177
        3178 1 ext3178
        3179 1 ext3179
        3180 1 ext3180
        3181 1 ext3181
        3182 1 ext3182
        3183 1 ext3183
        3184 1 ext3184
        3185 1 ext3185
        3186 1 ext3186
        3187 1 ext3187
        3188 1 ext3188
        3189 1 ext3189
        3190 1 ext3190
        3191 1 ext3191
        3192 1 ext3192
        3193 1 ext3193
        3194 1 ext3194
        3195 1 ext3195
        3196 1 ext3196
        3197 1 ext3197
        3198 1 ext3198
        3199 1 ext3199
        3200 1 ext3200
        3201 1 ext3201
        3202 1 ext3202
        3203 1 ext3203
        3204 1 ext3204
        3205 1 ext3205
        3206 1 ext3206
        3207 1 ext3207
        3208 1 ext3208
        3209 1 ext3209
        3210 1 ext3210
        3211 1 ext3211
        3212 1 ext3212
        3213 1 ext3213
        3214 1 ext3214
        3215 1 ext3215
        3216 1 ext3216
        3217 1 ext3217
        3218 1 ext3218
        3219 1 ext3219
        3220 1 ext3220
        3221 1 ext3221
        3222 1 ext3222
        3223 1 ext3223
        3224 1 ext3224
        3225 1 ext3225
        3226 1 ext3226
        3227 1 ext3227
        3228 1 ext3228
        3229 1 ext3229
        3230 1 ext3230
        3231 1 ext3231
        3232 1 ext3232
        3233 1 ext3233
        3234 1 ext3234
        3235 1 ext3235
        3236 1 ext3236
        3237 1 ext3237
        3238 1 ext3238
        3239 1 ext3239
        3240 1 ext3240
        3241 1 ext3241
        3242 1 ext3242
        3243 1 ext3243
        3244 1 ext3244
        3245 1 ext3245
        3246 1 ext3246
        3247 1 ext3247
        3248 1 ext3248
        3249 1 ext3249
        3250 1 ext3250
        3251 1 ext3251
        3252 1 ext3252
        3253 1 ext3253
        3254 1 ext3254
        3255 1 ext3255
        3256 1 ext3256
        3257 1 ext3257
        3258 1 ext3258
        3259 1 ext3259
        3260 1 ext3260
        3261 1 ext3261
        3262 1 ext3262
        3263 1 ext3263
        3264 1 ext3264
        3265 1 ext3265
        3266 1 ext3266
        3267 1 ext3267
        3268 1 ext3268
        3269 1 ext3269
        3270 1 ext3270
        3271 1 ext3271
        3272 1 ext3272
        3273 1 ext3273
        3274 1 ext3274
        3275 1 ext3275
        3276 1 ext3276
        3277 1 ext3277
        3278 1 ext3278
        3279 1 ext3279
        3280 1 ext3280
        3281 1 ext3281
        3282 1 ext3282
        3283 1 ext3283
        3284 1 ext3284
        3285 1 ext3285
        3286 1 ext3286
        3287 1 ext3287
        3288 1 ext3288
        3289 1 ext3289
        3290 1 ext3290
        3291 1 ext3291
        3292 1 ext3292
        3293 1 ext3293
        3294 1 ext3294
        3295 1 ext3295
        3296 1 ext3296
        3297 1 ext3297
        3298 1 ext3298
        3299 1 ext3299
        3300 1 ext3300
        3301 1 ext3301
        3302 1 ext3302
        3303 1 ext3303
        3304 1 ext3304
        3305 1 ext3305
        3306 1 ext3306
        3307 1 ext3307
        3308 1 ext3308
        3309 1 ext3309
        3310 1 ext3310
        3311 1 ext3311
        3312 1 ext3312
        3313 1 ext3313
        3314 1 ext3314
        3315 1 ext3315
        3316 1 ext3316
        3317 1 ext3317
        3318 1 ext3318
        3319 1 ext3319
        3320 1 ext3320
        3321 1 ext3321
        3322 1 ext3322
        3323 1 ext3323
        3324 1 ext3324
        3325 1 ext3325
        3326 1 ext3326
        3327 1 ext3327
        3328 1 ext3328
        3329 1 ext3329
        3330 1 ext3330
        3331 1 ext3331
        3332 1 ext3332
        3333 1 ext3333
        3334 1 ext3334
        3335 1 ext3335
        3336 1 ext3336
        3337 1 ext3337
        3338 1 ext3338
        3339 1 ext3339
        3340 1 ext3340
        3341 1 ext3341
        3342 1 ext3342
        3343 1 ext3343
        3344 1 ext3344
        3345 1 ext3345
        3346 1 ext3346
        3347 1 ext3347
        3348 1 ext3348
        3349 1 ext3349
        3350 1 ext3350
        3351 1 ext3351
        3352 1 ext3352
        3353 1 ext3353
        3354 1 ext3354
        3355 1 ext3355
        3356 1 ext3356
        3357 1 ext3357
        3358 1 ext3358
        3359 1 ext3359
        3360 1 ext3360
        3361 1 ext3361
        3362 1 ext3362
        3363 1 ext3363
        3364 1 ext3364
        3365 1 ext3365
        3366 1 ext3366
        3367 1 ext3367
        3368 1 ext3368
        3369 1 ext3369
        3370 1 ext3370
        3371 1 ext3371
        3372 1 ext3372
        3373 1 ext3373
        3374 1 ext3374
        3375 1 ext3375
        3376 1 ext3376
        3377 1 ext3377
        3378 1 ext3378
        3379 1 ext3379
        3380 1 ext3380
        3381 1 ext3381
        3382 1 ext3382
        3383 1 ext3383
        3384 1 ext3384
        3385 1 ext3385
        3386 1 ext3386
        3387 1 ext3387
        3388 1 ext3388
        3389 1 ext3389
        3390 1 ext3390
        3391 1 ext3391
        3392 1 ext3392
        3393 1 ext3393
        3394 1 ext3394
        3395 1 ext3395
        3396 1 ext3396
        3397 1 ext3397
        3398 1 ext3398
        3399 1 ext3399
        3400 1 ext3400
        3401 1 ext3401
        3402 1 ext3402
        3403 1 ext3403
        3404 1 ext3404
        3405 1 ext3405
        3406 1 ext3406
        3407 1 ext3407
        3408 1 ext3408
        3409 1 ext3409
        3410 1 ext3410
        3411 1 ext3411
        3412 1 ext3412
        3413 1 ext3413
        3414 1 ext3414
        3415 1 ext3415
        3416 1 ext3416
        3417 1 ext3417
        3418 1 ext3418
        3419 1 ext3419
        3420 1 ext3420
        3421 1 ext3421
        3422 1 ext3422
        3423 1 ext3423
        3424 1 ext3424
        3425 1 ext3425
        3426 1 ext3426
        3427 1 ext3427
        3428 1 ext3428
        3429 1 ext3429
        3430 1 ext3430
        3431 1 ext3431
        3432 1 ext3432
        3433 1 ext3433
        3434 1 ext3434
        3435 1 ext3435
        3436 1 ext3436
        3437 1 ext3437
        3438 1 ext3438
        3439 1 ext3439
        3440 1 ext3440
        3441 1 ext3441
        3442 1 ext3442
        3443 1 ext3443
        3444 1 ext3444
        3445 1 ext3445
        3446 1 ext3446
        3447 1 ext3447
        3448 1 ext3448
        3449 1 ext3449
        3450 1 ext3450
        3451 1 ext3451
        3452 1 ext3452
        3453 1 ext3453
        3454 1 ext3454
        3455 1 ext3455
        3456 1 ext3456
        3457 1 ext3457
        3458 1 ext3458
        3459 1 ext3459
        3460 1 ext3460
        3461 1 ext3461
        3462 1 ext3462
        3463 1 ext3463
        3464 1 ext3464
        3465 1 ext3465
        3466 1 ext3466
        3467 1 ext3467
        3468 1 ext3468
        3469 1 ext3469
        3470 1 ext3470
        3471 1 ext3471
        3472 1 ext3472
        3473 1 ext3473
        3474 1 ext3474
        3475 1 ext3475
        3476 1 ext3476
        3477 1 ext3477
        3478 1 ext3478
        3479 1 ext3479
        3480 1 ext3480
        3481 1 ext3481
        3482 1 ext3482
        3483 1 ext3483
        3484 1 ext3484
        3485 1 ext3485
        3486 1 ext3486
        3487 1 ext3487
        3488 1 ext3488
        3489 1 ext3489
        3490 1 ext3490
        3491 1 ext3491
        3492 1 ext3492
        3493 1 ext3493
        3494 1 ext3494
        3495 1 ext3495
        3496 1 ext3496
        3497 1 ext3497
        3498 1 ext3498
        3499 1 ext3499
        3500 1 ext3500
        3501 1 ext3501
        3502 1 ext3502
        3503 1 ext3503
        3504 1 ext3504
        3505 1 ext3505
        3506 1 ext3506
        3507 1 ext3507
        3508 1 ext3508
        3509 1 ext3509
        3510 1 ext3510
        3511 1 ext3511
        3512 1 ext3512
        3513 1 ext3513
        3514 1 ext3514
        3515 1 ext3515
        3516 1 ext3516
        3517 1 ext3517
        3518 1 ext3518
        3519 1 ext3519
        3520 1 ext3520
        3521 1 ext3521
        3522 1 ext3522
        3523 1 ext3523
        3524 1 ext3524
        3525 1 ext3525
        3526 1 ext3526
        3527 1 ext3527
        3528 1 ext3528
        3529 1 ext3529
        3530 1 ext3530
        3531 1 ext3531
        3532 1 ext3532
        3533 1 ext3533
        3534 1 ext3534
        3535 1 ext3535
        3536 1 ext3536
        3537 1 ext3537
        3538 1 ext3538
        3539 1 ext3539
        3540 1 ext3540
        3541 1 ext3541
        3542 1 ext3542
        3543 1 ext3543
        3544 1 ext3544
        3545 1 ext3545
        3546 1 ext3546
        3547 1 ext3547
        3548 1 ext3548
        3549 1 ext3549
        3550 1 ext3550
        3551 1 ext3551
        3552 1 ext3552
        3553 1 ext3553
        3554 1 ext3554
        3555 1 ext3555
        3556 1 ext3556
        3557 1 ext3557
        3558 1 ext3558
        3559 1 ext3559
        3560 1 ext3560
        3561 1 ext3561
        3562 1 ext3562
        3563 1 ext3563
        3564 1 ext3564
        3565 1 ext3565
        3566 1 ext3566
        3567 1 ext3567
        3568 1 ext3568
        3569 1 ext3569
        3570 1 ext3570
        3571 1 ext3571
        3572 1 ext3572
        3573 1 ext3573
        3574 1 ext3574
        3575 1 ext3575
        3576 1 ext3576
        3577 1 ext3577
        3578 1 ext3578
        3579 1 ext3579
        3580 1 ext3580
        3581 1 ext3581
        3582 1 ext3582
        3583 1 ext3583
        3584 1 ext3584
        3585 1 ext3585
        3586 1 ext3586
        3587 1 ext3587
        3588 1 ext3588
        3589 1 ext3589
        3590 1 ext3590
        3591 1 ext3591
        3592 1 ext3592
        3593 1 ext3593
        3594 1 ext3594
        3595 1 ext3595
        3596 1 ext3596
        3597 1 ext3597
        3598 1 ext3598
        3599 1 ext3599
        3600 1 ext3600

loop_
    _array_data_external_data.id
    _array_data_external_data.format
    _array_data_external_data.uri
    _array_data_external_data.path
    _array_data_external_data.frame
        ext1    HDF5 https://zenodo.org/record/5886687/files/_b4_1_000001.h5 /data 1
        ext2    HDF5 https://zenodo.org/record/5886687/files/_b4_1_000001.h5 /data 2
        ext3    HDF5 https://zenodo.org/record/5886687/files/_b4_1_000001.h5 /data 3
        ext4    HDF5 https://zenodo.org/record/5886687/files/_b4_1_000001.h5 /data 4
        ext5    HDF5 https://zenodo.org/record/5886687/files/_b4_1_000001.h5 /data 5
        ext6    HDF5 https://zenodo.org/record/5886687/files/_b4_1_000001.h5 /data 6
        ext7    HDF5 https://zenodo.org/record/5886687/files/_b4_1_000001.h5 /data 7
        ext8    HDF5 https://zenodo.org/record/5886687/files/_b4_1_000001.h5 /data 8
        ext9    HDF5 https://zenodo.org/record/5886687/files/_b4_1_000001.h5 /data 9
        ext10   HDF5 https://zenodo.org/record/5886687/files/_b4_1_000001.h5 /data 10
        ext11   HDF5 https://zenodo.org/record/5886687/files/_b4_1_000001.h5 /data 11
        ext12   HDF5 https://zenodo.org/record/5886687/files/_b4_1_000001.h5 /data 12
        ext13   HDF5 https://zenodo.org/record/5886687/files/_b4_1_000001.h5 /data 13
        ext14   HDF5 https://zenodo.org/record/5886687/files/_b4_1_000001.h5 /data 14
        ext15   HDF5 https://zenodo.org/record/5886687/files/_b4_1_000001.h5 /data 15
        ext16   HDF5 https://zenodo.org/record/5886687/files/_b4_1_000001.h5 /data 16
        ext17   HDF5 https://zenodo.org/record/5886687/files/_b4_1_000001.h5 /data 17
        ext18   HDF5 https://zenodo.org/record/5886687/files/_b4_1_000001.h5 /data 18
        ext19   HDF5 https://zenodo.org/record/5886687/files/_b4_1_000001.h5 /data 19
        ext20   HDF5 https://zenodo.org/record/5886687/files/_b4_1_000001.h5 /data 20
        ext21   HDF5 https://zenodo.org/record/5886687/files/_b4_1_000001.h5 /data 21
        ext22   HDF5 https://zenodo.org/record/5886687/files/_b4_1_000001.h5 /data 22
        ext23   HDF5 https://zenodo.org/record/5886687/files/_b4_1_000001.h5 /data 23
        ext24   HDF5 https://zenodo.org/record/5886687/files/_b4_1_000001.h5 /data 24
        ext25   HDF5 https://zenodo.org/record/5886687/files/_b4_1_000001.h5 /data 25
        ext26   HDF5 https://zenodo.org/record/5886687/files/_b4_1_000001.h5 /data 26
        ext27   HDF5 https://zenodo.org/record/5886687/files/_b4_1_000001.h5 /data 27
        ext28   HDF5 https://zenodo.org/record/5886687/files/_b4_1_000001.h5 /data 28
        ext29   HDF5 https://zenodo.org/record/5886687/files/_b4_1_000001.h5 /data 29
        ext30   HDF5 https://zenodo.org/record/5886687/files/_b4_1_000001.h5 /data 30
        ext31   HDF5 https://zenodo.org/record/5886687/files/_b4_1_000001.h5 /data 31
        ext32   HDF5 https://zenodo.org/record/5886687/files/_b4_1_000001.h5 /data 32
        ext33   HDF5 https://zenodo.org/record/5886687/files/_b4_1_000001.h5 /data 33
        ext34   HDF5 https://zenodo.org/record/5886687/files/_b4_1_000001.h5 /data 34
        ext35   HDF5 https://zenodo.org/record/5886687/files/_b4_1_000001.h5 /data 35
        ext36   HDF5 https://zenodo.org/record/5886687/files/_b4_1_000001.h5 /data 36
        ext37   HDF5 https://zenodo.org/record/5886687/files/_b4_1_000001.h5 /data 37
        ext38   HDF5 https://zenodo.org/record/5886687/files/_b4_1_000001.h5 /data 38
        ext39   HDF5 https://zenodo.org/record/5886687/files/_b4_1_000001.h5 /data 39
        ext40   HDF5 https://zenodo.org/record/5886687/files/_b4_1_000001.h5 /data 40
        ext41   HDF5 https://zenodo.org/record/5886687/files/_b4_1_000001.h5 /data 41
        ext42   HDF5 https://zenodo.org/record/5886687/files/_b4_1_000001.h5 /data 42
        ext43   HDF5 https://zenodo.org/record/5886687/files/_b4_1_000001.h5 /data 43
        ext44   HDF5 https://zenodo.org/record/5886687/files/_b4_1_000001.h5 /data 44
        ext45   HDF5 https://zenodo.org/record/5886687/files/_b4_1_000001.h5 /data 45
        ext46   HDF5 https://zenodo.org/record/5886687/files/_b4_1_000001.h5 /data 46
        ext47   HDF5 https://zenodo.org/record/5886687/files/_b4_1_000001.h5 /data 47
        ext48   HDF5 https://zenodo.org/record/5886687/files/_b4_1_000001.h5 /data 48
        ext49   HDF5 https://zenodo.org/record/5886687/files/_b4_1_000001.h5 /data 49
        ext50   HDF5 https://zenodo.org/record/5886687/files/_b4_1_000001.h5 /data 50
        ext51   HDF5 https://zenodo.org/record/5886687/files/_b4_1_000001.h5 /data 51
        ext52   HDF5 https://zenodo.org/record/5886687/files/_b4_1_000001.h5 /data 52
        ext53   HDF5 https://zenodo.org/record/5886687/files/_b4_1_000001.h5 /data 53
        ext54   HDF5 https://zenodo.org/record/5886687/files/_b4_1_000001.h5 /data 54
        ext55   HDF5 https://zenodo.org/record/5886687/files/_b4_1_000001.h5 /data 55
        ext56   HDF5 https://zenodo.org/record/5886687/files/_b4_1_000001.h5 /data 56
        ext57   HDF5 https://zenodo.org/record/5886687/files/_b4_1_000001.h5 /data 57
        ext58   HDF5 https://zenodo.org/record/5886687/files/_b4_1_000001.h5 /data 58
        ext59   HDF5 https://zenodo.org/record/5886687/files/_b4_1_000001.h5 /data 59
        ext60   HDF5 https://zenodo.org/record/5886687/files/_b4_1_000001.h5 /data 60
        ext61   HDF5 https://zenodo.org/record/5886687/files/_b4_1_000001.h5 /data 61
        ext62   HDF5 https://zenodo.org/record/5886687/files/_b4_1_000001.h5 /data 62
        ext63   HDF5 https://zenodo.org/record/5886687/files/_b4_1_000001.h5 /data 63
        ext64   HDF5 https://zenodo.org/record/5886687/files/_b4_1_000001.h5 /data 64
        ext65   HDF5 https://zenodo.org/record/5886687/files/_b4_1_000001.h5 /data 65
        ext66   HDF5 https://zenodo.org/record/5886687/files/_b4_1_000001.h5 /data 66
        ext67   HDF5 https://zenodo.org/record/5886687/files/_b4_1_000001.h5 /data 67
        ext68   HDF5 https://zenodo.org/record/5886687/files/_b4_1_000001.h5 /data 68
        ext69   HDF5 https://zenodo.org/record/5886687/files/_b4_1_000001.h5 /data 69
        ext70   HDF5 https://zenodo.org/record/5886687/files/_b4_1_000001.h5 /data 70
        ext71   HDF5 https://zenodo.org/record/5886687/files/_b4_1_000001.h5 /data 71
        ext72   HDF5 https://zenodo.org/record/5886687/files/_b4_1_000001.h5 /data 72
        ext73   HDF5 https://zenodo.org/record/5886687/files/_b4_1_000001.h5 /data 73
        ext74   HDF5 https://zenodo.org/record/5886687/files/_b4_1_000001.h5 /data 74
        ext75   HDF5 https://zenodo.org/record/5886687/files/_b4_1_000001.h5 /data 75
        ext76   HDF5 https://zenodo.org/record/5886687/files/_b4_1_000001.h5 /data 76
        ext77   HDF5 https://zenodo.org/record/5886687/files/_b4_1_000001.h5 /data 77
        ext78   HDF5 https://zenodo.org/record/5886687/files/_b4_1_000001.h5 /data 78
        ext79   HDF5 https://zenodo.org/record/5886687/files/_b4_1_000001.h5 /data 79
        ext80   HDF5 https://zenodo.org/record/5886687/files/_b4_1_000001.h5 /data 80
        ext81   HDF5 https://zenodo.org/record/5886687/files/_b4_1_000001.h5 /data 81
        ext82   HDF5 https://zenodo.org/record/5886687/files/_b4_1_000001.h5 /data 82
        ext83   HDF5 https://zenodo.org/record/5886687/files/_b4_1_000001.h5 /data 83
        ext84   HDF5 https://zenodo.org/record/5886687/files/_b4_1_000001.h5 /data 84
        ext85   HDF5 https://zenodo.org/record/5886687/files/_b4_1_000001.h5 /data 85
        ext86   HDF5 https://zenodo.org/record/5886687/files/_b4_1_000001.h5 /data 86
        ext87   HDF5 https://zenodo.org/record/5886687/files/_b4_1_000001.h5 /data 87
        ext88   HDF5 https://zenodo.org/record/5886687/files/_b4_1_000001.h5 /data 88
        ext89   HDF5 https://zenodo.org/record/5886687/files/_b4_1_000001.h5 /data 89
        ext90   HDF5 https://zenodo.org/record/5886687/files/_b4_1_000001.h5 /data 90
        ext91   HDF5 https://zenodo.org/record/5886687/files/_b4_1_000001.h5 /data 91
        ext92   HDF5 https://zenodo.org/record/5886687/files/_b4_1_000001.h5 /data 92
        ext93   HDF5 https://zenodo.org/record/5886687/files/_b4_1_000001.h5 /data 93
        ext94   HDF5 https://zenodo.org/record/5886687/files/_b4_1_000001.h5 /data 94
        ext95   HDF5 https://zenodo.org/record/5886687/files/_b4_1_000001.h5 /data 95
        ext96   HDF5 https://zenodo.org/record/5886687/files/_b4_1_000001.h5 /data 96
        ext97   HDF5 https://zenodo.org/record/5886687/files/_b4_1_000001.h5 /data 97
        ext98   HDF5 https://zenodo.org/record/5886687/files/_b4_1_000001.h5 /data 98
        ext99   HDF5 https://zenodo.org/record/5886687/files/_b4_1_000001.h5 /data 99
        ext100  HDF5 https://zenodo.org/record/5886687/files/_b4_1_000001.h5 /data 100
        ext101  HDF5 https://zenodo.org/record/5886687/files/_b4_1_000001.h5 /data 101
        ext102  HDF5 https://zenodo.org/record/5886687/files/_b4_1_000001.h5 /data 102
        ext103  HDF5 https://zenodo.org/record/5886687/files/_b4_1_000001.h5 /data 103
        ext104  HDF5 https://zenodo.org/record/5886687/files/_b4_1_000001.h5 /data 104
        ext105  HDF5 https://zenodo.org/record/5886687/files/_b4_1_000001.h5 /data 105
        ext106  HDF5 https://zenodo.org/record/5886687/files/_b4_1_000001.h5 /data 106
        ext107  HDF5 https://zenodo.org/record/5886687/files/_b4_1_000001.h5 /data 107
        ext108  HDF5 https://zenodo.org/record/5886687/files/_b4_1_000001.h5 /data 108
        ext109  HDF5 https://zenodo.org/record/5886687/files/_b4_1_000001.h5 /data 109
        ext110  HDF5 https://zenodo.org/record/5886687/files/_b4_1_000001.h5 /data 110
        ext111  HDF5 https://zenodo.org/record/5886687/files/_b4_1_000001.h5 /data 111
        ext112  HDF5 https://zenodo.org/record/5886687/files/_b4_1_000001.h5 /data 112
        ext113  HDF5 https://zenodo.org/record/5886687/files/_b4_1_000001.h5 /data 113
        ext114  HDF5 https://zenodo.org/record/5886687/files/_b4_1_000001.h5 /data 114
        ext115  HDF5 https://zenodo.org/record/5886687/files/_b4_1_000001.h5 /data 115
        ext116  HDF5 https://zenodo.org/record/5886687/files/_b4_1_000001.h5 /data 116
        ext117  HDF5 https://zenodo.org/record/5886687/files/_b4_1_000001.h5 /data 117
        ext118  HDF5 https://zenodo.org/record/5886687/files/_b4_1_000001.h5 /data 118
        ext119  HDF5 https://zenodo.org/record/5886687/files/_b4_1_000001.h5 /data 119
        ext120  HDF5 https://zenodo.org/record/5886687/files/_b4_1_000001.h5 /data 120
        ext121  HDF5 https://zenodo.org/record/5886687/files/_b4_1_000001.h5 /data 121
        ext122  HDF5 https://zenodo.org/record/5886687/files/_b4_1_000001.h5 /data 122
        ext123  HDF5 https://zenodo.org/record/5886687/files/_b4_1_000001.h5 /data 123
        ext124  HDF5 https://zenodo.org/record/5886687/files/_b4_1_000001.h5 /data 124
        ext125  HDF5 https://zenodo.org/record/5886687/files/_b4_1_000001.h5 /data 125
        ext126  HDF5 https://zenodo.org/record/5886687/files/_b4_1_000001.h5 /data 126
        ext127  HDF5 https://zenodo.org/record/5886687/files/_b4_1_000001.h5 /data 127
        ext128  HDF5 https://zenodo.org/record/5886687/files/_b4_1_000001.h5 /data 128
        ext129  HDF5 https://zenodo.org/record/5886687/files/_b4_1_000001.h5 /data 129
        ext130  HDF5 https://zenodo.org/record/5886687/files/_b4_1_000001.h5 /data 130
        ext131  HDF5 https://zenodo.org/record/5886687/files/_b4_1_000001.h5 /data 131
        ext132  HDF5 https://zenodo.org/record/5886687/files/_b4_1_000001.h5 /data 132
        ext133  HDF5 https://zenodo.org/record/5886687/files/_b4_1_000001.h5 /data 133
        ext134  HDF5 https://zenodo.org/record/5886687/files/_b4_1_000001.h5 /data 134
        ext135  HDF5 https://zenodo.org/record/5886687/files/_b4_1_000001.h5 /data 135
        ext136  HDF5 https://zenodo.org/record/5886687/files/_b4_1_000001.h5 /data 136
        ext137  HDF5 https://zenodo.org/record/5886687/files/_b4_1_000001.h5 /data 137
        ext138  HDF5 https://zenodo.org/record/5886687/files/_b4_1_000001.h5 /data 138
        ext139  HDF5 https://zenodo.org/record/5886687/files/_b4_1_000001.h5 /data 139
        ext140  HDF5 https://zenodo.org/record/5886687/files/_b4_1_000001.h5 /data 140
        ext141  HDF5 https://zenodo.org/record/5886687/files/_b4_1_000001.h5 /data 141
        ext142  HDF5 https://zenodo.org/record/5886687/files/_b4_1_000001.h5 /data 142
        ext143  HDF5 https://zenodo.org/record/5886687/files/_b4_1_000001.h5 /data 143
        ext144  HDF5 https://zenodo.org/record/5886687/files/_b4_1_000001.h5 /data 144
        ext145  HDF5 https://zenodo.org/record/5886687/files/_b4_1_000001.h5 /data 145
        ext146  HDF5 https://zenodo.org/record/5886687/files/_b4_1_000001.h5 /data 146
        ext147  HDF5 https://zenodo.org/record/5886687/files/_b4_1_000001.h5 /data 147
        ext148  HDF5 https://zenodo.org/record/5886687/files/_b4_1_000001.h5 /data 148
        ext149  HDF5 https://zenodo.org/record/5886687/files/_b4_1_000001.h5 /data 149
        ext150  HDF5 https://zenodo.org/record/5886687/files/_b4_1_000001.h5 /data 150
        ext151  HDF5 https://zenodo.org/record/5886687/files/_b4_1_000001.h5 /data 151
        ext152  HDF5 https://zenodo.org/record/5886687/files/_b4_1_000001.h5 /data 152
        ext153  HDF5 https://zenodo.org/record/5886687/files/_b4_1_000001.h5 /data 153
        ext154  HDF5 https://zenodo.org/record/5886687/files/_b4_1_000001.h5 /data 154
        ext155  HDF5 https://zenodo.org/record/5886687/files/_b4_1_000001.h5 /data 155
        ext156  HDF5 https://zenodo.org/record/5886687/files/_b4_1_000001.h5 /data 156
        ext157  HDF5 https://zenodo.org/record/5886687/files/_b4_1_000001.h5 /data 157
        ext158  HDF5 https://zenodo.org/record/5886687/files/_b4_1_000001.h5 /data 158
        ext159  HDF5 https://zenodo.org/record/5886687/files/_b4_1_000001.h5 /data 159
        ext160  HDF5 https://zenodo.org/record/5886687/files/_b4_1_000001.h5 /data 160
        ext161  HDF5 https://zenodo.org/record/5886687/files/_b4_1_000001.h5 /data 161
        ext162  HDF5 https://zenodo.org/record/5886687/files/_b4_1_000001.h5 /data 162
        ext163  HDF5 https://zenodo.org/record/5886687/files/_b4_1_000001.h5 /data 163
        ext164  HDF5 https://zenodo.org/record/5886687/files/_b4_1_000001.h5 /data 164
        ext165  HDF5 https://zenodo.org/record/5886687/files/_b4_1_000001.h5 /data 165
        ext166  HDF5 https://zenodo.org/record/5886687/files/_b4_1_000001.h5 /data 166
        ext167  HDF5 https://zenodo.org/record/5886687/files/_b4_1_000001.h5 /data 167
        ext168  HDF5 https://zenodo.org/record/5886687/files/_b4_1_000001.h5 /data 168
        ext169  HDF5 https://zenodo.org/record/5886687/files/_b4_1_000001.h5 /data 169
        ext170  HDF5 https://zenodo.org/record/5886687/files/_b4_1_000001.h5 /data 170
        ext171  HDF5 https://zenodo.org/record/5886687/files/_b4_1_000001.h5 /data 171
        ext172  HDF5 https://zenodo.org/record/5886687/files/_b4_1_000001.h5 /data 172
        ext173  HDF5 https://zenodo.org/record/5886687/files/_b4_1_000001.h5 /data 173
        ext174  HDF5 https://zenodo.org/record/5886687/files/_b4_1_000001.h5 /data 174
        ext175  HDF5 https://zenodo.org/record/5886687/files/_b4_1_000001.h5 /data 175
        ext176  HDF5 https://zenodo.org/record/5886687/files/_b4_1_000001.h5 /data 176
        ext177  HDF5 https://zenodo.org/record/5886687/files/_b4_1_000001.h5 /data 177
        ext178  HDF5 https://zenodo.org/record/5886687/files/_b4_1_000001.h5 /data 178
        ext179  HDF5 https://zenodo.org/record/5886687/files/_b4_1_000001.h5 /data 179
        ext180  HDF5 https://zenodo.org/record/5886687/files/_b4_1_000001.h5 /data 180
        ext181  HDF5 https://zenodo.org/record/5886687/files/_b4_1_000001.h5 /data 181
        ext182  HDF5 https://zenodo.org/record/5886687/files/_b4_1_000001.h5 /data 182
        ext183  HDF5 https://zenodo.org/record/5886687/files/_b4_1_000001.h5 /data 183
        ext184  HDF5 https://zenodo.org/record/5886687/files/_b4_1_000001.h5 /data 184
        ext185  HDF5 https://zenodo.org/record/5886687/files/_b4_1_000001.h5 /data 185
        ext186  HDF5 https://zenodo.org/record/5886687/files/_b4_1_000001.h5 /data 186
        ext187  HDF5 https://zenodo.org/record/5886687/files/_b4_1_000001.h5 /data 187
        ext188  HDF5 https://zenodo.org/record/5886687/files/_b4_1_000001.h5 /data 188
        ext189  HDF5 https://zenodo.org/record/5886687/files/_b4_1_000001.h5 /data 189
        ext190  HDF5 https://zenodo.org/record/5886687/files/_b4_1_000001.h5 /data 190
        ext191  HDF5 https://zenodo.org/record/5886687/files/_b4_1_000001.h5 /data 191
        ext192  HDF5 https://zenodo.org/record/5886687/files/_b4_1_000001.h5 /data 192
        ext193  HDF5 https://zenodo.org/record/5886687/files/_b4_1_000001.h5 /data 193
        ext194  HDF5 https://zenodo.org/record/5886687/files/_b4_1_000001.h5 /data 194
        ext195  HDF5 https://zenodo.org/record/5886687/files/_b4_1_000001.h5 /data 195
        ext196  HDF5 https://zenodo.org/record/5886687/files/_b4_1_000001.h5 /data 196
        ext197  HDF5 https://zenodo.org/record/5886687/files/_b4_1_000001.h5 /data 197
        ext198  HDF5 https://zenodo.org/record/5886687/files/_b4_1_000001.h5 /data 198
        ext199  HDF5 https://zenodo.org/record/5886687/files/_b4_1_000001.h5 /data 199
        ext200  HDF5 https://zenodo.org/record/5886687/files/_b4_1_000001.h5 /data 200
        ext201  HDF5 https://zenodo.org/record/5886687/files/_b4_1_000001.h5 /data 201
        ext202  HDF5 https://zenodo.org/record/5886687/files/_b4_1_000001.h5 /data 202
        ext203  HDF5 https://zenodo.org/record/5886687/files/_b4_1_000001.h5 /data 203
        ext204  HDF5 https://zenodo.org/record/5886687/files/_b4_1_000001.h5 /data 204
        ext205  HDF5 https://zenodo.org/record/5886687/files/_b4_1_000001.h5 /data 205
        ext206  HDF5 https://zenodo.org/record/5886687/files/_b4_1_000001.h5 /data 206
        ext207  HDF5 https://zenodo.org/record/5886687/files/_b4_1_000001.h5 /data 207
        ext208  HDF5 https://zenodo.org/record/5886687/files/_b4_1_000001.h5 /data 208
        ext209  HDF5 https://zenodo.org/record/5886687/files/_b4_1_000001.h5 /data 209
        ext210  HDF5 https://zenodo.org/record/5886687/files/_b4_1_000001.h5 /data 210
        ext211  HDF5 https://zenodo.org/record/5886687/files/_b4_1_000001.h5 /data 211
        ext212  HDF5 https://zenodo.org/record/5886687/files/_b4_1_000001.h5 /data 212
        ext213  HDF5 https://zenodo.org/record/5886687/files/_b4_1_000001.h5 /data 213
        ext214  HDF5 https://zenodo.org/record/5886687/files/_b4_1_000001.h5 /data 214
        ext215  HDF5 https://zenodo.org/record/5886687/files/_b4_1_000001.h5 /data 215
        ext216  HDF5 https://zenodo.org/record/5886687/files/_b4_1_000001.h5 /data 216
        ext217  HDF5 https://zenodo.org/record/5886687/files/_b4_1_000001.h5 /data 217
        ext218  HDF5 https://zenodo.org/record/5886687/files/_b4_1_000001.h5 /data 218
        ext219  HDF5 https://zenodo.org/record/5886687/files/_b4_1_000001.h5 /data 219
        ext220  HDF5 https://zenodo.org/record/5886687/files/_b4_1_000001.h5 /data 220
        ext221  HDF5 https://zenodo.org/record/5886687/files/_b4_1_000001.h5 /data 221
        ext222  HDF5 https://zenodo.org/record/5886687/files/_b4_1_000001.h5 /data 222
        ext223  HDF5 https://zenodo.org/record/5886687/files/_b4_1_000001.h5 /data 223
        ext224  HDF5 https://zenodo.org/record/5886687/files/_b4_1_000001.h5 /data 224
        ext225  HDF5 https://zenodo.org/record/5886687/files/_b4_1_000001.h5 /data 225
        ext226  HDF5 https://zenodo.org/record/5886687/files/_b4_1_000001.h5 /data 226
        ext227  HDF5 https://zenodo.org/record/5886687/files/_b4_1_000001.h5 /data 227
        ext228  HDF5 https://zenodo.org/record/5886687/files/_b4_1_000001.h5 /data 228
        ext229  HDF5 https://zenodo.org/record/5886687/files/_b4_1_000001.h5 /data 229
        ext230  HDF5 https://zenodo.org/record/5886687/files/_b4_1_000001.h5 /data 230
        ext231  HDF5 https://zenodo.org/record/5886687/files/_b4_1_000001.h5 /data 231
        ext232  HDF5 https://zenodo.org/record/5886687/files/_b4_1_000001.h5 /data 232
        ext233  HDF5 https://zenodo.org/record/5886687/files/_b4_1_000001.h5 /data 233
        ext234  HDF5 https://zenodo.org/record/5886687/files/_b4_1_000001.h5 /data 234
        ext235  HDF5 https://zenodo.org/record/5886687/files/_b4_1_000001.h5 /data 235
        ext236  HDF5 https://zenodo.org/record/5886687/files/_b4_1_000001.h5 /data 236
        ext237  HDF5 https://zenodo.org/record/5886687/files/_b4_1_000001.h5 /data 237
        ext238  HDF5 https://zenodo.org/record/5886687/files/_b4_1_000001.h5 /data 238
        ext239  HDF5 https://zenodo.org/record/5886687/files/_b4_1_000001.h5 /data 239
        ext240  HDF5 https://zenodo.org/record/5886687/files/_b4_1_000001.h5 /data 240
        ext241  HDF5 https://zenodo.org/record/5886687/files/_b4_1_000001.h5 /data 241
        ext242  HDF5 https://zenodo.org/record/5886687/files/_b4_1_000001.h5 /data 242
        ext243  HDF5 https://zenodo.org/record/5886687/files/_b4_1_000001.h5 /data 243
        ext244  HDF5 https://zenodo.org/record/5886687/files/_b4_1_000001.h5 /data 244
        ext245  HDF5 https://zenodo.org/record/5886687/files/_b4_1_000001.h5 /data 245
        ext246  HDF5 https://zenodo.org/record/5886687/files/_b4_1_000001.h5 /data 246
        ext247  HDF5 https://zenodo.org/record/5886687/files/_b4_1_000001.h5 /data 247
        ext248  HDF5 https://zenodo.org/record/5886687/files/_b4_1_000001.h5 /data 248
        ext249  HDF5 https://zenodo.org/record/5886687/files/_b4_1_000001.h5 /data 249
        ext250  HDF5 https://zenodo.org/record/5886687/files/_b4_1_000001.h5 /data 250
        ext251  HDF5 https://zenodo.org/record/5886687/files/_b4_1_000001.h5 /data 251
        ext252  HDF5 https://zenodo.org/record/5886687/files/_b4_1_000001.h5 /data 252
        ext253  HDF5 https://zenodo.org/record/5886687/files/_b4_1_000001.h5 /data 253
        ext254  HDF5 https://zenodo.org/record/5886687/files/_b4_1_000001.h5 /data 254
        ext255  HDF5 https://zenodo.org/record/5886687/files/_b4_1_000001.h5 /data 255
        ext256  HDF5 https://zenodo.org/record/5886687/files/_b4_1_000001.h5 /data 256
        ext257  HDF5 https://zenodo.org/record/5886687/files/_b4_1_000001.h5 /data 257
        ext258  HDF5 https://zenodo.org/record/5886687/files/_b4_1_000001.h5 /data 258
        ext259  HDF5 https://zenodo.org/record/5886687/files/_b4_1_000001.h5 /data 259
        ext260  HDF5 https://zenodo.org/record/5886687/files/_b4_1_000001.h5 /data 260
        ext261  HDF5 https://zenodo.org/record/5886687/files/_b4_1_000001.h5 /data 261
        ext262  HDF5 https://zenodo.org/record/5886687/files/_b4_1_000001.h5 /data 262
        ext263  HDF5 https://zenodo.org/record/5886687/files/_b4_1_000001.h5 /data 263
        ext264  HDF5 https://zenodo.org/record/5886687/files/_b4_1_000001.h5 /data 264
        ext265  HDF5 https://zenodo.org/record/5886687/files/_b4_1_000001.h5 /data 265
        ext266  HDF5 https://zenodo.org/record/5886687/files/_b4_1_000001.h5 /data 266
        ext267  HDF5 https://zenodo.org/record/5886687/files/_b4_1_000001.h5 /data 267
        ext268  HDF5 https://zenodo.org/record/5886687/files/_b4_1_000001.h5 /data 268
        ext269  HDF5 https://zenodo.org/record/5886687/files/_b4_1_000001.h5 /data 269
        ext270  HDF5 https://zenodo.org/record/5886687/files/_b4_1_000001.h5 /data 270
        ext271  HDF5 https://zenodo.org/record/5886687/files/_b4_1_000001.h5 /data 271
        ext272  HDF5 https://zenodo.org/record/5886687/files/_b4_1_000001.h5 /data 272
        ext273  HDF5 https://zenodo.org/record/5886687/files/_b4_1_000001.h5 /data 273
        ext274  HDF5 https://zenodo.org/record/5886687/files/_b4_1_000001.h5 /data 274
        ext275  HDF5 https://zenodo.org/record/5886687/files/_b4_1_000001.h5 /data 275
        ext276  HDF5 https://zenodo.org/record/5886687/files/_b4_1_000001.h5 /data 276
        ext277  HDF5 https://zenodo.org/record/5886687/files/_b4_1_000001.h5 /data 277
        ext278  HDF5 https://zenodo.org/record/5886687/files/_b4_1_000001.h5 /data 278
        ext279  HDF5 https://zenodo.org/record/5886687/files/_b4_1_000001.h5 /data 279
        ext280  HDF5 https://zenodo.org/record/5886687/files/_b4_1_000001.h5 /data 280
        ext281  HDF5 https://zenodo.org/record/5886687/files/_b4_1_000001.h5 /data 281
        ext282  HDF5 https://zenodo.org/record/5886687/files/_b4_1_000001.h5 /data 282
        ext283  HDF5 https://zenodo.org/record/5886687/files/_b4_1_000001.h5 /data 283
        ext284  HDF5 https://zenodo.org/record/5886687/files/_b4_1_000001.h5 /data 284
        ext285  HDF5 https://zenodo.org/record/5886687/files/_b4_1_000001.h5 /data 285
        ext286  HDF5 https://zenodo.org/record/5886687/files/_b4_1_000001.h5 /data 286
        ext287  HDF5 https://zenodo.org/record/5886687/files/_b4_1_000001.h5 /data 287
        ext288  HDF5 https://zenodo.org/record/5886687/files/_b4_1_000001.h5 /data 288
        ext289  HDF5 https://zenodo.org/record/5886687/files/_b4_1_000001.h5 /data 289
        ext290  HDF5 https://zenodo.org/record/5886687/files/_b4_1_000001.h5 /data 290
        ext291  HDF5 https://zenodo.org/record/5886687/files/_b4_1_000001.h5 /data 291
        ext292  HDF5 https://zenodo.org/record/5886687/files/_b4_1_000001.h5 /data 292
        ext293  HDF5 https://zenodo.org/record/5886687/files/_b4_1_000001.h5 /data 293
        ext294  HDF5 https://zenodo.org/record/5886687/files/_b4_1_000001.h5 /data 294
        ext295  HDF5 https://zenodo.org/record/5886687/files/_b4_1_000001.h5 /data 295
        ext296  HDF5 https://zenodo.org/record/5886687/files/_b4_1_000001.h5 /data 296
        ext297  HDF5 https://zenodo.org/record/5886687/files/_b4_1_000001.h5 /data 297
        ext298  HDF5 https://zenodo.org/record/5886687/files/_b4_1_000001.h5 /data 298
        ext299  HDF5 https://zenodo.org/record/5886687/files/_b4_1_000001.h5 /data 299
        ext300  HDF5 https://zenodo.org/record/5886687/files/_b4_1_000001.h5 /data 300
        ext301  HDF5 https://zenodo.org/record/5886687/files/_b4_1_000001.h5 /data 301
        ext302  HDF5 https://zenodo.org/record/5886687/files/_b4_1_000001.h5 /data 302
        ext303  HDF5 https://zenodo.org/record/5886687/files/_b4_1_000001.h5 /data 303
        ext304  HDF5 https://zenodo.org/record/5886687/files/_b4_1_000001.h5 /data 304
        ext305  HDF5 https://zenodo.org/record/5886687/files/_b4_1_000001.h5 /data 305
        ext306  HDF5 https://zenodo.org/record/5886687/files/_b4_1_000001.h5 /data 306
        ext307  HDF5 https://zenodo.org/record/5886687/files/_b4_1_000001.h5 /data 307
        ext308  HDF5 https://zenodo.org/record/5886687/files/_b4_1_000001.h5 /data 308
        ext309  HDF5 https://zenodo.org/record/5886687/files/_b4_1_000001.h5 /data 309
        ext310  HDF5 https://zenodo.org/record/5886687/files/_b4_1_000001.h5 /data 310
        ext311  HDF5 https://zenodo.org/record/5886687/files/_b4_1_000001.h5 /data 311
        ext312  HDF5 https://zenodo.org/record/5886687/files/_b4_1_000001.h5 /data 312
        ext313  HDF5 https://zenodo.org/record/5886687/files/_b4_1_000001.h5 /data 313
        ext314  HDF5 https://zenodo.org/record/5886687/files/_b4_1_000001.h5 /data 314
        ext315  HDF5 https://zenodo.org/record/5886687/files/_b4_1_000001.h5 /data 315
        ext316  HDF5 https://zenodo.org/record/5886687/files/_b4_1_000001.h5 /data 316
        ext317  HDF5 https://zenodo.org/record/5886687/files/_b4_1_000001.h5 /data 317
        ext318  HDF5 https://zenodo.org/record/5886687/files/_b4_1_000001.h5 /data 318
        ext319  HDF5 https://zenodo.org/record/5886687/files/_b4_1_000001.h5 /data 319
        ext320  HDF5 https://zenodo.org/record/5886687/files/_b4_1_000001.h5 /data 320
        ext321  HDF5 https://zenodo.org/record/5886687/files/_b4_1_000001.h5 /data 321
        ext322  HDF5 https://zenodo.org/record/5886687/files/_b4_1_000001.h5 /data 322
        ext323  HDF5 https://zenodo.org/record/5886687/files/_b4_1_000001.h5 /data 323
        ext324  HDF5 https://zenodo.org/record/5886687/files/_b4_1_000001.h5 /data 324
        ext325  HDF5 https://zenodo.org/record/5886687/files/_b4_1_000001.h5 /data 325
        ext326  HDF5 https://zenodo.org/record/5886687/files/_b4_1_000001.h5 /data 326
        ext327  HDF5 https://zenodo.org/record/5886687/files/_b4_1_000001.h5 /data 327
        ext328  HDF5 https://zenodo.org/record/5886687/files/_b4_1_000001.h5 /data 328
        ext329  HDF5 https://zenodo.org/record/5886687/files/_b4_1_000001.h5 /data 329
        ext330  HDF5 https://zenodo.org/record/5886687/files/_b4_1_000001.h5 /data 330
        ext331  HDF5 https://zenodo.org/record/5886687/files/_b4_1_000001.h5 /data 331
        ext332  HDF5 https://zenodo.org/record/5886687/files/_b4_1_000001.h5 /data 332
        ext333  HDF5 https://zenodo.org/record/5886687/files/_b4_1_000001.h5 /data 333
        ext334  HDF5 https://zenodo.org/record/5886687/files/_b4_1_000001.h5 /data 334
        ext335  HDF5 https://zenodo.org/record/5886687/files/_b4_1_000001.h5 /data 335
        ext336  HDF5 https://zenodo.org/record/5886687/files/_b4_1_000001.h5 /data 336
        ext337  HDF5 https://zenodo.org/record/5886687/files/_b4_1_000001.h5 /data 337
        ext338  HDF5 https://zenodo.org/record/5886687/files/_b4_1_000001.h5 /data 338
        ext339  HDF5 https://zenodo.org/record/5886687/files/_b4_1_000001.h5 /data 339
        ext340  HDF5 https://zenodo.org/record/5886687/files/_b4_1_000001.h5 /data 340
        ext341  HDF5 https://zenodo.org/record/5886687/files/_b4_1_000001.h5 /data 341
        ext342  HDF5 https://zenodo.org/record/5886687/files/_b4_1_000001.h5 /data 342
        ext343  HDF5 https://zenodo.org/record/5886687/files/_b4_1_000001.h5 /data 343
        ext344  HDF5 https://zenodo.org/record/5886687/files/_b4_1_000001.h5 /data 344
        ext345  HDF5 https://zenodo.org/record/5886687/files/_b4_1_000001.h5 /data 345
        ext346  HDF5 https://zenodo.org/record/5886687/files/_b4_1_000001.h5 /data 346
        ext347  HDF5 https://zenodo.org/record/5886687/files/_b4_1_000001.h5 /data 347
        ext348  HDF5 https://zenodo.org/record/5886687/files/_b4_1_000001.h5 /data 348
        ext349  HDF5 https://zenodo.org/record/5886687/files/_b4_1_000001.h5 /data 349
        ext350  HDF5 https://zenodo.org/record/5886687/files/_b4_1_000001.h5 /data 350
        ext351  HDF5 https://zenodo.org/record/5886687/files/_b4_1_000001.h5 /data 351
        ext352  HDF5 https://zenodo.org/record/5886687/files/_b4_1_000001.h5 /data 352
        ext353  HDF5 https://zenodo.org/record/5886687/files/_b4_1_000001.h5 /data 353
        ext354  HDF5 https://zenodo.org/record/5886687/files/_b4_1_000001.h5 /data 354
        ext355  HDF5 https://zenodo.org/record/5886687/files/_b4_1_000001.h5 /data 355
        ext356  HDF5 https://zenodo.org/record/5886687/files/_b4_1_000001.h5 /data 356
        ext357  HDF5 https://zenodo.org/record/5886687/files/_b4_1_000001.h5 /data 357
        ext358  HDF5 https://zenodo.org/record/5886687/files/_b4_1_000001.h5 /data 358
        ext359  HDF5 https://zenodo.org/record/5886687/files/_b4_1_000001.h5 /data 359
        ext360  HDF5 https://zenodo.org/record/5886687/files/_b4_1_000001.h5 /data 360
        ext361  HDF5 https://zenodo.org/record/5886687/files/_b4_1_000001.h5 /data 361
        ext362  HDF5 https://zenodo.org/record/5886687/files/_b4_1_000001.h5 /data 362
        ext363  HDF5 https://zenodo.org/record/5886687/files/_b4_1_000001.h5 /data 363
        ext364  HDF5 https://zenodo.org/record/5886687/files/_b4_1_000001.h5 /data 364
        ext365  HDF5 https://zenodo.org/record/5886687/files/_b4_1_000001.h5 /data 365
        ext366  HDF5 https://zenodo.org/record/5886687/files/_b4_1_000001.h5 /data 366
        ext367  HDF5 https://zenodo.org/record/5886687/files/_b4_1_000001.h5 /data 367
        ext368  HDF5 https://zenodo.org/record/5886687/files/_b4_1_000001.h5 /data 368
        ext369  HDF5 https://zenodo.org/record/5886687/files/_b4_1_000001.h5 /data 369
        ext370  HDF5 https://zenodo.org/record/5886687/files/_b4_1_000001.h5 /data 370
        ext371  HDF5 https://zenodo.org/record/5886687/files/_b4_1_000001.h5 /data 371
        ext372  HDF5 https://zenodo.org/record/5886687/files/_b4_1_000001.h5 /data 372
        ext373  HDF5 https://zenodo.org/record/5886687/files/_b4_1_000001.h5 /data 373
        ext374  HDF5 https://zenodo.org/record/5886687/files/_b4_1_000001.h5 /data 374
        ext375  HDF5 https://zenodo.org/record/5886687/files/_b4_1_000001.h5 /data 375
        ext376  HDF5 https://zenodo.org/record/5886687/files/_b4_1_000001.h5 /data 376
        ext377  HDF5 https://zenodo.org/record/5886687/files/_b4_1_000001.h5 /data 377
        ext378  HDF5 https://zenodo.org/record/5886687/files/_b4_1_000001.h5 /data 378
        ext379  HDF5 https://zenodo.org/record/5886687/files/_b4_1_000001.h5 /data 379
        ext380  HDF5 https://zenodo.org/record/5886687/files/_b4_1_000001.h5 /data 380
        ext381  HDF5 https://zenodo.org/record/5886687/files/_b4_1_000001.h5 /data 381
        ext382  HDF5 https://zenodo.org/record/5886687/files/_b4_1_000001.h5 /data 382
        ext383  HDF5 https://zenodo.org/record/5886687/files/_b4_1_000001.h5 /data 383
        ext384  HDF5 https://zenodo.org/record/5886687/files/_b4_1_000001.h5 /data 384
        ext385  HDF5 https://zenodo.org/record/5886687/files/_b4_1_000001.h5 /data 385
        ext386  HDF5 https://zenodo.org/record/5886687/files/_b4_1_000001.h5 /data 386
        ext387  HDF5 https://zenodo.org/record/5886687/files/_b4_1_000001.h5 /data 387
        ext388  HDF5 https://zenodo.org/record/5886687/files/_b4_1_000001.h5 /data 388
        ext389  HDF5 https://zenodo.org/record/5886687/files/_b4_1_000001.h5 /data 389
        ext390  HDF5 https://zenodo.org/record/5886687/files/_b4_1_000001.h5 /data 390
        ext391  HDF5 https://zenodo.org/record/5886687/files/_b4_1_000001.h5 /data 391
        ext392  HDF5 https://zenodo.org/record/5886687/files/_b4_1_000001.h5 /data 392
        ext393  HDF5 https://zenodo.org/record/5886687/files/_b4_1_000001.h5 /data 393
        ext394  HDF5 https://zenodo.org/record/5886687/files/_b4_1_000001.h5 /data 394
        ext395  HDF5 https://zenodo.org/record/5886687/files/_b4_1_000001.h5 /data 395
        ext396  HDF5 https://zenodo.org/record/5886687/files/_b4_1_000001.h5 /data 396
        ext397  HDF5 https://zenodo.org/record/5886687/files/_b4_1_000001.h5 /data 397
        ext398  HDF5 https://zenodo.org/record/5886687/files/_b4_1_000001.h5 /data 398
        ext399  HDF5 https://zenodo.org/record/5886687/files/_b4_1_000001.h5 /data 399
        ext400  HDF5 https://zenodo.org/record/5886687/files/_b4_1_000001.h5 /data 400
        ext401  HDF5 https://zenodo.org/record/5886687/files/_b4_1_000001.h5 /data 401
        ext402  HDF5 https://zenodo.org/record/5886687/files/_b4_1_000001.h5 /data 402
        ext403  HDF5 https://zenodo.org/record/5886687/files/_b4_1_000001.h5 /data 403
        ext404  HDF5 https://zenodo.org/record/5886687/files/_b4_1_000001.h5 /data 404
        ext405  HDF5 https://zenodo.org/record/5886687/files/_b4_1_000001.h5 /data 405
        ext406  HDF5 https://zenodo.org/record/5886687/files/_b4_1_000001.h5 /data 406
        ext407  HDF5 https://zenodo.org/record/5886687/files/_b4_1_000001.h5 /data 407
        ext408  HDF5 https://zenodo.org/record/5886687/files/_b4_1_000001.h5 /data 408
        ext409  HDF5 https://zenodo.org/record/5886687/files/_b4_1_000001.h5 /data 409
        ext410  HDF5 https://zenodo.org/record/5886687/files/_b4_1_000001.h5 /data 410
        ext411  HDF5 https://zenodo.org/record/5886687/files/_b4_1_000001.h5 /data 411
        ext412  HDF5 https://zenodo.org/record/5886687/files/_b4_1_000001.h5 /data 412
        ext413  HDF5 https://zenodo.org/record/5886687/files/_b4_1_000001.h5 /data 413
        ext414  HDF5 https://zenodo.org/record/5886687/files/_b4_1_000001.h5 /data 414
        ext415  HDF5 https://zenodo.org/record/5886687/files/_b4_1_000001.h5 /data 415
        ext416  HDF5 https://zenodo.org/record/5886687/files/_b4_1_000001.h5 /data 416
        ext417  HDF5 https://zenodo.org/record/5886687/files/_b4_1_000001.h5 /data 417
        ext418  HDF5 https://zenodo.org/record/5886687/files/_b4_1_000001.h5 /data 418
        ext419  HDF5 https://zenodo.org/record/5886687/files/_b4_1_000001.h5 /data 419
        ext420  HDF5 https://zenodo.org/record/5886687/files/_b4_1_000001.h5 /data 420
        ext421  HDF5 https://zenodo.org/record/5886687/files/_b4_1_000001.h5 /data 421
        ext422  HDF5 https://zenodo.org/record/5886687/files/_b4_1_000001.h5 /data 422
        ext423  HDF5 https://zenodo.org/record/5886687/files/_b4_1_000001.h5 /data 423
        ext424  HDF5 https://zenodo.org/record/5886687/files/_b4_1_000001.h5 /data 424
        ext425  HDF5 https://zenodo.org/record/5886687/files/_b4_1_000001.h5 /data 425
        ext426  HDF5 https://zenodo.org/record/5886687/files/_b4_1_000001.h5 /data 426
        ext427  HDF5 https://zenodo.org/record/5886687/files/_b4_1_000001.h5 /data 427
        ext428  HDF5 https://zenodo.org/record/5886687/files/_b4_1_000001.h5 /data 428
        ext429  HDF5 https://zenodo.org/record/5886687/files/_b4_1_000001.h5 /data 429
        ext430  HDF5 https://zenodo.org/record/5886687/files/_b4_1_000001.h5 /data 430
        ext431  HDF5 https://zenodo.org/record/5886687/files/_b4_1_000001.h5 /data 431
        ext432  HDF5 https://zenodo.org/record/5886687/files/_b4_1_000001.h5 /data 432
        ext433  HDF5 https://zenodo.org/record/5886687/files/_b4_1_000001.h5 /data 433
        ext434  HDF5 https://zenodo.org/record/5886687/files/_b4_1_000001.h5 /data 434
        ext435  HDF5 https://zenodo.org/record/5886687/files/_b4_1_000001.h5 /data 435
        ext436  HDF5 https://zenodo.org/record/5886687/files/_b4_1_000001.h5 /data 436
        ext437  HDF5 https://zenodo.org/record/5886687/files/_b4_1_000001.h5 /data 437
        ext438  HDF5 https://zenodo.org/record/5886687/files/_b4_1_000001.h5 /data 438
        ext439  HDF5 https://zenodo.org/record/5886687/files/_b4_1_000001.h5 /data 439
        ext440  HDF5 https://zenodo.org/record/5886687/files/_b4_1_000001.h5 /data 440
        ext441  HDF5 https://zenodo.org/record/5886687/files/_b4_1_000001.h5 /data 441
        ext442  HDF5 https://zenodo.org/record/5886687/files/_b4_1_000001.h5 /data 442
        ext443  HDF5 https://zenodo.org/record/5886687/files/_b4_1_000001.h5 /data 443
        ext444  HDF5 https://zenodo.org/record/5886687/files/_b4_1_000001.h5 /data 444
        ext445  HDF5 https://zenodo.org/record/5886687/files/_b4_1_000001.h5 /data 445
        ext446  HDF5 https://zenodo.org/record/5886687/files/_b4_1_000001.h5 /data 446
        ext447  HDF5 https://zenodo.org/record/5886687/files/_b4_1_000001.h5 /data 447
        ext448  HDF5 https://zenodo.org/record/5886687/files/_b4_1_000001.h5 /data 448
        ext449  HDF5 https://zenodo.org/record/5886687/files/_b4_1_000001.h5 /data 449
        ext450  HDF5 https://zenodo.org/record/5886687/files/_b4_1_000001.h5 /data 450
        ext451  HDF5 https://zenodo.org/record/5886687/files/_b4_1_000001.h5 /data 451
        ext452  HDF5 https://zenodo.org/record/5886687/files/_b4_1_000001.h5 /data 452
        ext453  HDF5 https://zenodo.org/record/5886687/files/_b4_1_000001.h5 /data 453
        ext454  HDF5 https://zenodo.org/record/5886687/files/_b4_1_000001.h5 /data 454
        ext455  HDF5 https://zenodo.org/record/5886687/files/_b4_1_000001.h5 /data 455
        ext456  HDF5 https://zenodo.org/record/5886687/files/_b4_1_000001.h5 /data 456
        ext457  HDF5 https://zenodo.org/record/5886687/files/_b4_1_000001.h5 /data 457
        ext458  HDF5 https://zenodo.org/record/5886687/files/_b4_1_000001.h5 /data 458
        ext459  HDF5 https://zenodo.org/record/5886687/files/_b4_1_000001.h5 /data 459
        ext460  HDF5 https://zenodo.org/record/5886687/files/_b4_1_000001.h5 /data 460
        ext461  HDF5 https://zenodo.org/record/5886687/files/_b4_1_000001.h5 /data 461
        ext462  HDF5 https://zenodo.org/record/5886687/files/_b4_1_000001.h5 /data 462
        ext463  HDF5 https://zenodo.org/record/5886687/files/_b4_1_000001.h5 /data 463
        ext464  HDF5 https://zenodo.org/record/5886687/files/_b4_1_000001.h5 /data 464
        ext465  HDF5 https://zenodo.org/record/5886687/files/_b4_1_000001.h5 /data 465
        ext466  HDF5 https://zenodo.org/record/5886687/files/_b4_1_000001.h5 /data 466
        ext467  HDF5 https://zenodo.org/record/5886687/files/_b4_1_000001.h5 /data 467
        ext468  HDF5 https://zenodo.org/record/5886687/files/_b4_1_000001.h5 /data 468
        ext469  HDF5 https://zenodo.org/record/5886687/files/_b4_1_000001.h5 /data 469
        ext470  HDF5 https://zenodo.org/record/5886687/files/_b4_1_000001.h5 /data 470
        ext471  HDF5 https://zenodo.org/record/5886687/files/_b4_1_000001.h5 /data 471
        ext472  HDF5 https://zenodo.org/record/5886687/files/_b4_1_000001.h5 /data 472
        ext473  HDF5 https://zenodo.org/record/5886687/files/_b4_1_000001.h5 /data 473
        ext474  HDF5 https://zenodo.org/record/5886687/files/_b4_1_000001.h5 /data 474
        ext475  HDF5 https://zenodo.org/record/5886687/files/_b4_1_000001.h5 /data 475
        ext476  HDF5 https://zenodo.org/record/5886687/files/_b4_1_000001.h5 /data 476
        ext477  HDF5 https://zenodo.org/record/5886687/files/_b4_1_000001.h5 /data 477
        ext478  HDF5 https://zenodo.org/record/5886687/files/_b4_1_000001.h5 /data 478
        ext479  HDF5 https://zenodo.org/record/5886687/files/_b4_1_000001.h5 /data 479
        ext480  HDF5 https://zenodo.org/record/5886687/files/_b4_1_000001.h5 /data 480
        ext481  HDF5 https://zenodo.org/record/5886687/files/_b4_1_000001.h5 /data 481
        ext482  HDF5 https://zenodo.org/record/5886687/files/_b4_1_000001.h5 /data 482
        ext483  HDF5 https://zenodo.org/record/5886687/files/_b4_1_000001.h5 /data 483
        ext484  HDF5 https://zenodo.org/record/5886687/files/_b4_1_000001.h5 /data 484
        ext485  HDF5 https://zenodo.org/record/5886687/files/_b4_1_000001.h5 /data 485
        ext486  HDF5 https://zenodo.org/record/5886687/files/_b4_1_000001.h5 /data 486
        ext487  HDF5 https://zenodo.org/record/5886687/files/_b4_1_000001.h5 /data 487
        ext488  HDF5 https://zenodo.org/record/5886687/files/_b4_1_000001.h5 /data 488
        ext489  HDF5 https://zenodo.org/record/5886687/files/_b4_1_000001.h5 /data 489
        ext490  HDF5 https://zenodo.org/record/5886687/files/_b4_1_000001.h5 /data 490
        ext491  HDF5 https://zenodo.org/record/5886687/files/_b4_1_000001.h5 /data 491
        ext492  HDF5 https://zenodo.org/record/5886687/files/_b4_1_000001.h5 /data 492
        ext493  HDF5 https://zenodo.org/record/5886687/files/_b4_1_000001.h5 /data 493
        ext494  HDF5 https://zenodo.org/record/5886687/files/_b4_1_000001.h5 /data 494
        ext495  HDF5 https://zenodo.org/record/5886687/files/_b4_1_000001.h5 /data 495
        ext496  HDF5 https://zenodo.org/record/5886687/files/_b4_1_000001.h5 /data 496
        ext497  HDF5 https://zenodo.org/record/5886687/files/_b4_1_000001.h5 /data 497
        ext498  HDF5 https://zenodo.org/record/5886687/files/_b4_1_000001.h5 /data 498
        ext499  HDF5 https://zenodo.org/record/5886687/files/_b4_1_000001.h5 /data 499
        ext500  HDF5 https://zenodo.org/record/5886687/files/_b4_1_000001.h5 /data 500
        ext501  HDF5 https://zenodo.org/record/5886687/files/_b4_1_000001.h5 /data 501
        ext502  HDF5 https://zenodo.org/record/5886687/files/_b4_1_000001.h5 /data 502
        ext503  HDF5 https://zenodo.org/record/5886687/files/_b4_1_000001.h5 /data 503
        ext504  HDF5 https://zenodo.org/record/5886687/files/_b4_1_000001.h5 /data 504
        ext505  HDF5 https://zenodo.org/record/5886687/files/_b4_1_000001.h5 /data 505
        ext506  HDF5 https://zenodo.org/record/5886687/files/_b4_1_000001.h5 /data 506
        ext507  HDF5 https://zenodo.org/record/5886687/files/_b4_1_000001.h5 /data 507
        ext508  HDF5 https://zenodo.org/record/5886687/files/_b4_1_000001.h5 /data 508
        ext509  HDF5 https://zenodo.org/record/5886687/files/_b4_1_000001.h5 /data 509
        ext510  HDF5 https://zenodo.org/record/5886687/files/_b4_1_000001.h5 /data 510
        ext511  HDF5 https://zenodo.org/record/5886687/files/_b4_1_000001.h5 /data 511
        ext512  HDF5 https://zenodo.org/record/5886687/files/_b4_1_000001.h5 /data 512
        ext513  HDF5 https://zenodo.org/record/5886687/files/_b4_1_000001.h5 /data 513
        ext514  HDF5 https://zenodo.org/record/5886687/files/_b4_1_000001.h5 /data 514
        ext515  HDF5 https://zenodo.org/record/5886687/files/_b4_1_000001.h5 /data 515
        ext516  HDF5 https://zenodo.org/record/5886687/files/_b4_1_000001.h5 /data 516
        ext517  HDF5 https://zenodo.org/record/5886687/files/_b4_1_000001.h5 /data 517
        ext518  HDF5 https://zenodo.org/record/5886687/files/_b4_1_000001.h5 /data 518
        ext519  HDF5 https://zenodo.org/record/5886687/files/_b4_1_000001.h5 /data 519
        ext520  HDF5 https://zenodo.org/record/5886687/files/_b4_1_000001.h5 /data 520
        ext521  HDF5 https://zenodo.org/record/5886687/files/_b4_1_000001.h5 /data 521
        ext522  HDF5 https://zenodo.org/record/5886687/files/_b4_1_000001.h5 /data 522
        ext523  HDF5 https://zenodo.org/record/5886687/files/_b4_1_000001.h5 /data 523
        ext524  HDF5 https://zenodo.org/record/5886687/files/_b4_1_000001.h5 /data 524
        ext525  HDF5 https://zenodo.org/record/5886687/files/_b4_1_000001.h5 /data 525
        ext526  HDF5 https://zenodo.org/record/5886687/files/_b4_1_000001.h5 /data 526
        ext527  HDF5 https://zenodo.org/record/5886687/files/_b4_1_000001.h5 /data 527
        ext528  HDF5 https://zenodo.org/record/5886687/files/_b4_1_000001.h5 /data 528
        ext529  HDF5 https://zenodo.org/record/5886687/files/_b4_1_000001.h5 /data 529
        ext530  HDF5 https://zenodo.org/record/5886687/files/_b4_1_000001.h5 /data 530
        ext531  HDF5 https://zenodo.org/record/5886687/files/_b4_1_000001.h5 /data 531
        ext532  HDF5 https://zenodo.org/record/5886687/files/_b4_1_000001.h5 /data 532
        ext533  HDF5 https://zenodo.org/record/5886687/files/_b4_1_000001.h5 /data 533
        ext534  HDF5 https://zenodo.org/record/5886687/files/_b4_1_000001.h5 /data 534
        ext535  HDF5 https://zenodo.org/record/5886687/files/_b4_1_000001.h5 /data 535
        ext536  HDF5 https://zenodo.org/record/5886687/files/_b4_1_000001.h5 /data 536
        ext537  HDF5 https://zenodo.org/record/5886687/files/_b4_1_000001.h5 /data 537
        ext538  HDF5 https://zenodo.org/record/5886687/files/_b4_1_000001.h5 /data 538
        ext539  HDF5 https://zenodo.org/record/5886687/files/_b4_1_000001.h5 /data 539
        ext540  HDF5 https://zenodo.org/record/5886687/files/_b4_1_000001.h5 /data 540
        ext541  HDF5 https://zenodo.org/record/5886687/files/_b4_1_000001.h5 /data 541
        ext542  HDF5 https://zenodo.org/record/5886687/files/_b4_1_000001.h5 /data 542
        ext543  HDF5 https://zenodo.org/record/5886687/files/_b4_1_000001.h5 /data 543
        ext544  HDF5 https://zenodo.org/record/5886687/files/_b4_1_000001.h5 /data 544
        ext545  HDF5 https://zenodo.org/record/5886687/files/_b4_1_000001.h5 /data 545
        ext546  HDF5 https://zenodo.org/record/5886687/files/_b4_1_000001.h5 /data 546
        ext547  HDF5 https://zenodo.org/record/5886687/files/_b4_1_000001.h5 /data 547
        ext548  HDF5 https://zenodo.org/record/5886687/files/_b4_1_000001.h5 /data 548
        ext549  HDF5 https://zenodo.org/record/5886687/files/_b4_1_000001.h5 /data 549
        ext550  HDF5 https://zenodo.org/record/5886687/files/_b4_1_000001.h5 /data 550
        ext551  HDF5 https://zenodo.org/record/5886687/files/_b4_1_000001.h5 /data 551
        ext552  HDF5 https://zenodo.org/record/5886687/files/_b4_1_000001.h5 /data 552
        ext553  HDF5 https://zenodo.org/record/5886687/files/_b4_1_000001.h5 /data 553
        ext554  HDF5 https://zenodo.org/record/5886687/files/_b4_1_000001.h5 /data 554
        ext555  HDF5 https://zenodo.org/record/5886687/files/_b4_1_000001.h5 /data 555
        ext556  HDF5 https://zenodo.org/record/5886687/files/_b4_1_000001.h5 /data 556
        ext557  HDF5 https://zenodo.org/record/5886687/files/_b4_1_000001.h5 /data 557
        ext558  HDF5 https://zenodo.org/record/5886687/files/_b4_1_000001.h5 /data 558
        ext559  HDF5 https://zenodo.org/record/5886687/files/_b4_1_000001.h5 /data 559
        ext560  HDF5 https://zenodo.org/record/5886687/files/_b4_1_000001.h5 /data 560
        ext561  HDF5 https://zenodo.org/record/5886687/files/_b4_1_000001.h5 /data 561
        ext562  HDF5 https://zenodo.org/record/5886687/files/_b4_1_000001.h5 /data 562
        ext563  HDF5 https://zenodo.org/record/5886687/files/_b4_1_000001.h5 /data 563
        ext564  HDF5 https://zenodo.org/record/5886687/files/_b4_1_000001.h5 /data 564
        ext565  HDF5 https://zenodo.org/record/5886687/files/_b4_1_000001.h5 /data 565
        ext566  HDF5 https://zenodo.org/record/5886687/files/_b4_1_000001.h5 /data 566
        ext567  HDF5 https://zenodo.org/record/5886687/files/_b4_1_000001.h5 /data 567
        ext568  HDF5 https://zenodo.org/record/5886687/files/_b4_1_000001.h5 /data 568
        ext569  HDF5 https://zenodo.org/record/5886687/files/_b4_1_000001.h5 /data 569
        ext570  HDF5 https://zenodo.org/record/5886687/files/_b4_1_000001.h5 /data 570
        ext571  HDF5 https://zenodo.org/record/5886687/files/_b4_1_000001.h5 /data 571
        ext572  HDF5 https://zenodo.org/record/5886687/files/_b4_1_000001.h5 /data 572
        ext573  HDF5 https://zenodo.org/record/5886687/files/_b4_1_000001.h5 /data 573
        ext574  HDF5 https://zenodo.org/record/5886687/files/_b4_1_000001.h5 /data 574
        ext575  HDF5 https://zenodo.org/record/5886687/files/_b4_1_000001.h5 /data 575
        ext576  HDF5 https://zenodo.org/record/5886687/files/_b4_1_000001.h5 /data 576
        ext577  HDF5 https://zenodo.org/record/5886687/files/_b4_1_000001.h5 /data 577
        ext578  HDF5 https://zenodo.org/record/5886687/files/_b4_1_000001.h5 /data 578
        ext579  HDF5 https://zenodo.org/record/5886687/files/_b4_1_000001.h5 /data 579
        ext580  HDF5 https://zenodo.org/record/5886687/files/_b4_1_000001.h5 /data 580
        ext581  HDF5 https://zenodo.org/record/5886687/files/_b4_1_000001.h5 /data 581
        ext582  HDF5 https://zenodo.org/record/5886687/files/_b4_1_000001.h5 /data 582
        ext583  HDF5 https://zenodo.org/record/5886687/files/_b4_1_000001.h5 /data 583
        ext584  HDF5 https://zenodo.org/record/5886687/files/_b4_1_000001.h5 /data 584
        ext585  HDF5 https://zenodo.org/record/5886687/files/_b4_1_000001.h5 /data 585
        ext586  HDF5 https://zenodo.org/record/5886687/files/_b4_1_000001.h5 /data 586
        ext587  HDF5 https://zenodo.org/record/5886687/files/_b4_1_000001.h5 /data 587
        ext588  HDF5 https://zenodo.org/record/5886687/files/_b4_1_000001.h5 /data 588
        ext589  HDF5 https://zenodo.org/record/5886687/files/_b4_1_000001.h5 /data 589
        ext590  HDF5 https://zenodo.org/record/5886687/files/_b4_1_000001.h5 /data 590
        ext591  HDF5 https://zenodo.org/record/5886687/files/_b4_1_000001.h5 /data 591
        ext592  HDF5 https://zenodo.org/record/5886687/files/_b4_1_000001.h5 /data 592
        ext593  HDF5 https://zenodo.org/record/5886687/files/_b4_1_000001.h5 /data 593
        ext594  HDF5 https://zenodo.org/record/5886687/files/_b4_1_000001.h5 /data 594
        ext595  HDF5 https://zenodo.org/record/5886687/files/_b4_1_000001.h5 /data 595
        ext596  HDF5 https://zenodo.org/record/5886687/files/_b4_1_000001.h5 /data 596
        ext597  HDF5 https://zenodo.org/record/5886687/files/_b4_1_000001.h5 /data 597
        ext598  HDF5 https://zenodo.org/record/5886687/files/_b4_1_000001.h5 /data 598
        ext599  HDF5 https://zenodo.org/record/5886687/files/_b4_1_000001.h5 /data 599
        ext600  HDF5 https://zenodo.org/record/5886687/files/_b4_1_000001.h5 /data 600
        ext601  HDF5 https://zenodo.org/record/5886687/files/_b4_1_000001.h5 /data 601
        ext602  HDF5 https://zenodo.org/record/5886687/files/_b4_1_000001.h5 /data 602
        ext603  HDF5 https://zenodo.org/record/5886687/files/_b4_1_000001.h5 /data 603
        ext604  HDF5 https://zenodo.org/record/5886687/files/_b4_1_000001.h5 /data 604
        ext605  HDF5 https://zenodo.org/record/5886687/files/_b4_1_000001.h5 /data 605
        ext606  HDF5 https://zenodo.org/record/5886687/files/_b4_1_000001.h5 /data 606
        ext607  HDF5 https://zenodo.org/record/5886687/files/_b4_1_000001.h5 /data 607
        ext608  HDF5 https://zenodo.org/record/5886687/files/_b4_1_000001.h5 /data 608
        ext609  HDF5 https://zenodo.org/record/5886687/files/_b4_1_000001.h5 /data 609
        ext610  HDF5 https://zenodo.org/record/5886687/files/_b4_1_000001.h5 /data 610
        ext611  HDF5 https://zenodo.org/record/5886687/files/_b4_1_000001.h5 /data 611
        ext612  HDF5 https://zenodo.org/record/5886687/files/_b4_1_000001.h5 /data 612
        ext613  HDF5 https://zenodo.org/record/5886687/files/_b4_1_000001.h5 /data 613
        ext614  HDF5 https://zenodo.org/record/5886687/files/_b4_1_000001.h5 /data 614
        ext615  HDF5 https://zenodo.org/record/5886687/files/_b4_1_000001.h5 /data 615
        ext616  HDF5 https://zenodo.org/record/5886687/files/_b4_1_000001.h5 /data 616
        ext617  HDF5 https://zenodo.org/record/5886687/files/_b4_1_000001.h5 /data 617
        ext618  HDF5 https://zenodo.org/record/5886687/files/_b4_1_000001.h5 /data 618
        ext619  HDF5 https://zenodo.org/record/5886687/files/_b4_1_000001.h5 /data 619
        ext620  HDF5 https://zenodo.org/record/5886687/files/_b4_1_000001.h5 /data 620
        ext621  HDF5 https://zenodo.org/record/5886687/files/_b4_1_000001.h5 /data 621
        ext622  HDF5 https://zenodo.org/record/5886687/files/_b4_1_000001.h5 /data 622
        ext623  HDF5 https://zenodo.org/record/5886687/files/_b4_1_000001.h5 /data 623
        ext624  HDF5 https://zenodo.org/record/5886687/files/_b4_1_000001.h5 /data 624
        ext625  HDF5 https://zenodo.org/record/5886687/files/_b4_1_000001.h5 /data 625
        ext626  HDF5 https://zenodo.org/record/5886687/files/_b4_1_000001.h5 /data 626
        ext627  HDF5 https://zenodo.org/record/5886687/files/_b4_1_000001.h5 /data 627
        ext628  HDF5 https://zenodo.org/record/5886687/files/_b4_1_000001.h5 /data 628
        ext629  HDF5 https://zenodo.org/record/5886687/files/_b4_1_000001.h5 /data 629
        ext630  HDF5 https://zenodo.org/record/5886687/files/_b4_1_000001.h5 /data 630
        ext631  HDF5 https://zenodo.org/record/5886687/files/_b4_1_000001.h5 /data 631
        ext632  HDF5 https://zenodo.org/record/5886687/files/_b4_1_000001.h5 /data 632
        ext633  HDF5 https://zenodo.org/record/5886687/files/_b4_1_000001.h5 /data 633
        ext634  HDF5 https://zenodo.org/record/5886687/files/_b4_1_000001.h5 /data 634
        ext635  HDF5 https://zenodo.org/record/5886687/files/_b4_1_000001.h5 /data 635
        ext636  HDF5 https://zenodo.org/record/5886687/files/_b4_1_000001.h5 /data 636
        ext637  HDF5 https://zenodo.org/record/5886687/files/_b4_1_000001.h5 /data 637
        ext638  HDF5 https://zenodo.org/record/5886687/files/_b4_1_000001.h5 /data 638
        ext639  HDF5 https://zenodo.org/record/5886687/files/_b4_1_000001.h5 /data 639
        ext640  HDF5 https://zenodo.org/record/5886687/files/_b4_1_000001.h5 /data 640
        ext641  HDF5 https://zenodo.org/record/5886687/files/_b4_1_000001.h5 /data 641
        ext642  HDF5 https://zenodo.org/record/5886687/files/_b4_1_000001.h5 /data 642
        ext643  HDF5 https://zenodo.org/record/5886687/files/_b4_1_000001.h5 /data 643
        ext644  HDF5 https://zenodo.org/record/5886687/files/_b4_1_000001.h5 /data 644
        ext645  HDF5 https://zenodo.org/record/5886687/files/_b4_1_000001.h5 /data 645
        ext646  HDF5 https://zenodo.org/record/5886687/files/_b4_1_000001.h5 /data 646
        ext647  HDF5 https://zenodo.org/record/5886687/files/_b4_1_000001.h5 /data 647
        ext648  HDF5 https://zenodo.org/record/5886687/files/_b4_1_000001.h5 /data 648
        ext649  HDF5 https://zenodo.org/record/5886687/files/_b4_1_000001.h5 /data 649
        ext650  HDF5 https://zenodo.org/record/5886687/files/_b4_1_000001.h5 /data 650
        ext651  HDF5 https://zenodo.org/record/5886687/files/_b4_1_000001.h5 /data 651
        ext652  HDF5 https://zenodo.org/record/5886687/files/_b4_1_000001.h5 /data 652
        ext653  HDF5 https://zenodo.org/record/5886687/files/_b4_1_000001.h5 /data 653
        ext654  HDF5 https://zenodo.org/record/5886687/files/_b4_1_000001.h5 /data 654
        ext655  HDF5 https://zenodo.org/record/5886687/files/_b4_1_000001.h5 /data 655
        ext656  HDF5 https://zenodo.org/record/5886687/files/_b4_1_000001.h5 /data 656
        ext657  HDF5 https://zenodo.org/record/5886687/files/_b4_1_000001.h5 /data 657
        ext658  HDF5 https://zenodo.org/record/5886687/files/_b4_1_000001.h5 /data 658
        ext659  HDF5 https://zenodo.org/record/5886687/files/_b4_1_000001.h5 /data 659
        ext660  HDF5 https://zenodo.org/record/5886687/files/_b4_1_000001.h5 /data 660
        ext661  HDF5 https://zenodo.org/record/5886687/files/_b4_1_000001.h5 /data 661
        ext662  HDF5 https://zenodo.org/record/5886687/files/_b4_1_000001.h5 /data 662
        ext663  HDF5 https://zenodo.org/record/5886687/files/_b4_1_000001.h5 /data 663
        ext664  HDF5 https://zenodo.org/record/5886687/files/_b4_1_000001.h5 /data 664
        ext665  HDF5 https://zenodo.org/record/5886687/files/_b4_1_000001.h5 /data 665
        ext666  HDF5 https://zenodo.org/record/5886687/files/_b4_1_000001.h5 /data 666
        ext667  HDF5 https://zenodo.org/record/5886687/files/_b4_1_000001.h5 /data 667
        ext668  HDF5 https://zenodo.org/record/5886687/files/_b4_1_000001.h5 /data 668
        ext669  HDF5 https://zenodo.org/record/5886687/files/_b4_1_000001.h5 /data 669
        ext670  HDF5 https://zenodo.org/record/5886687/files/_b4_1_000001.h5 /data 670
        ext671  HDF5 https://zenodo.org/record/5886687/files/_b4_1_000001.h5 /data 671
        ext672  HDF5 https://zenodo.org/record/5886687/files/_b4_1_000001.h5 /data 672
        ext673  HDF5 https://zenodo.org/record/5886687/files/_b4_1_000001.h5 /data 673
        ext674  HDF5 https://zenodo.org/record/5886687/files/_b4_1_000001.h5 /data 674
        ext675  HDF5 https://zenodo.org/record/5886687/files/_b4_1_000001.h5 /data 675
        ext676  HDF5 https://zenodo.org/record/5886687/files/_b4_1_000001.h5 /data 676
        ext677  HDF5 https://zenodo.org/record/5886687/files/_b4_1_000001.h5 /data 677
        ext678  HDF5 https://zenodo.org/record/5886687/files/_b4_1_000001.h5 /data 678
        ext679  HDF5 https://zenodo.org/record/5886687/files/_b4_1_000001.h5 /data 679
        ext680  HDF5 https://zenodo.org/record/5886687/files/_b4_1_000001.h5 /data 680
        ext681  HDF5 https://zenodo.org/record/5886687/files/_b4_1_000001.h5 /data 681
        ext682  HDF5 https://zenodo.org/record/5886687/files/_b4_1_000001.h5 /data 682
        ext683  HDF5 https://zenodo.org/record/5886687/files/_b4_1_000001.h5 /data 683
        ext684  HDF5 https://zenodo.org/record/5886687/files/_b4_1_000001.h5 /data 684
        ext685  HDF5 https://zenodo.org/record/5886687/files/_b4_1_000001.h5 /data 685
        ext686  HDF5 https://zenodo.org/record/5886687/files/_b4_1_000001.h5 /data 686
        ext687  HDF5 https://zenodo.org/record/5886687/files/_b4_1_000001.h5 /data 687
        ext688  HDF5 https://zenodo.org/record/5886687/files/_b4_1_000001.h5 /data 688
        ext689  HDF5 https://zenodo.org/record/5886687/files/_b4_1_000001.h5 /data 689
        ext690  HDF5 https://zenodo.org/record/5886687/files/_b4_1_000001.h5 /data 690
        ext691  HDF5 https://zenodo.org/record/5886687/files/_b4_1_000001.h5 /data 691
        ext692  HDF5 https://zenodo.org/record/5886687/files/_b4_1_000001.h5 /data 692
        ext693  HDF5 https://zenodo.org/record/5886687/files/_b4_1_000001.h5 /data 693
        ext694  HDF5 https://zenodo.org/record/5886687/files/_b4_1_000001.h5 /data 694
        ext695  HDF5 https://zenodo.org/record/5886687/files/_b4_1_000001.h5 /data 695
        ext696  HDF5 https://zenodo.org/record/5886687/files/_b4_1_000001.h5 /data 696
        ext697  HDF5 https://zenodo.org/record/5886687/files/_b4_1_000001.h5 /data 697
        ext698  HDF5 https://zenodo.org/record/5886687/files/_b4_1_000001.h5 /data 698
        ext699  HDF5 https://zenodo.org/record/5886687/files/_b4_1_000001.h5 /data 699
        ext700  HDF5 https://zenodo.org/record/5886687/files/_b4_1_000001.h5 /data 700
        ext701  HDF5 https://zenodo.org/record/5886687/files/_b4_1_000001.h5 /data 701
        ext702  HDF5 https://zenodo.org/record/5886687/files/_b4_1_000001.h5 /data 702
        ext703  HDF5 https://zenodo.org/record/5886687/files/_b4_1_000001.h5 /data 703
        ext704  HDF5 https://zenodo.org/record/5886687/files/_b4_1_000001.h5 /data 704
        ext705  HDF5 https://zenodo.org/record/5886687/files/_b4_1_000001.h5 /data 705
        ext706  HDF5 https://zenodo.org/record/5886687/files/_b4_1_000001.h5 /data 706
        ext707  HDF5 https://zenodo.org/record/5886687/files/_b4_1_000001.h5 /data 707
        ext708  HDF5 https://zenodo.org/record/5886687/files/_b4_1_000001.h5 /data 708
        ext709  HDF5 https://zenodo.org/record/5886687/files/_b4_1_000001.h5 /data 709
        ext710  HDF5 https://zenodo.org/record/5886687/files/_b4_1_000001.h5 /data 710
        ext711  HDF5 https://zenodo.org/record/5886687/files/_b4_1_000001.h5 /data 711
        ext712  HDF5 https://zenodo.org/record/5886687/files/_b4_1_000001.h5 /data 712
        ext713  HDF5 https://zenodo.org/record/5886687/files/_b4_1_000001.h5 /data 713
        ext714  HDF5 https://zenodo.org/record/5886687/files/_b4_1_000001.h5 /data 714
        ext715  HDF5 https://zenodo.org/record/5886687/files/_b4_1_000001.h5 /data 715
        ext716  HDF5 https://zenodo.org/record/5886687/files/_b4_1_000001.h5 /data 716
        ext717  HDF5 https://zenodo.org/record/5886687/files/_b4_1_000001.h5 /data 717
        ext718  HDF5 https://zenodo.org/record/5886687/files/_b4_1_000001.h5 /data 718
        ext719  HDF5 https://zenodo.org/record/5886687/files/_b4_1_000001.h5 /data 719
        ext720  HDF5 https://zenodo.org/record/5886687/files/_b4_1_000001.h5 /data 720
        ext721  HDF5 https://zenodo.org/record/5886687/files/_b4_1_000001.h5 /data 721
        ext722  HDF5 https://zenodo.org/record/5886687/files/_b4_1_000001.h5 /data 722
        ext723  HDF5 https://zenodo.org/record/5886687/files/_b4_1_000001.h5 /data 723
        ext724  HDF5 https://zenodo.org/record/5886687/files/_b4_1_000001.h5 /data 724
        ext725  HDF5 https://zenodo.org/record/5886687/files/_b4_1_000001.h5 /data 725
        ext726  HDF5 https://zenodo.org/record/5886687/files/_b4_1_000001.h5 /data 726
        ext727  HDF5 https://zenodo.org/record/5886687/files/_b4_1_000001.h5 /data 727
        ext728  HDF5 https://zenodo.org/record/5886687/files/_b4_1_000001.h5 /data 728
        ext729  HDF5 https://zenodo.org/record/5886687/files/_b4_1_000001.h5 /data 729
        ext730  HDF5 https://zenodo.org/record/5886687/files/_b4_1_000001.h5 /data 730
        ext731  HDF5 https://zenodo.org/record/5886687/files/_b4_1_000001.h5 /data 731
        ext732  HDF5 https://zenodo.org/record/5886687/files/_b4_1_000001.h5 /data 732
        ext733  HDF5 https://zenodo.org/record/5886687/files/_b4_1_000001.h5 /data 733
        ext734  HDF5 https://zenodo.org/record/5886687/files/_b4_1_000001.h5 /data 734
        ext735  HDF5 https://zenodo.org/record/5886687/files/_b4_1_000001.h5 /data 735
        ext736  HDF5 https://zenodo.org/record/5886687/files/_b4_1_000001.h5 /data 736
        ext737  HDF5 https://zenodo.org/record/5886687/files/_b4_1_000001.h5 /data 737
        ext738  HDF5 https://zenodo.org/record/5886687/files/_b4_1_000001.h5 /data 738
        ext739  HDF5 https://zenodo.org/record/5886687/files/_b4_1_000001.h5 /data 739
        ext740  HDF5 https://zenodo.org/record/5886687/files/_b4_1_000001.h5 /data 740
        ext741  HDF5 https://zenodo.org/record/5886687/files/_b4_1_000001.h5 /data 741
        ext742  HDF5 https://zenodo.org/record/5886687/files/_b4_1_000001.h5 /data 742
        ext743  HDF5 https://zenodo.org/record/5886687/files/_b4_1_000001.h5 /data 743
        ext744  HDF5 https://zenodo.org/record/5886687/files/_b4_1_000001.h5 /data 744
        ext745  HDF5 https://zenodo.org/record/5886687/files/_b4_1_000001.h5 /data 745
        ext746  HDF5 https://zenodo.org/record/5886687/files/_b4_1_000001.h5 /data 746
        ext747  HDF5 https://zenodo.org/record/5886687/files/_b4_1_000001.h5 /data 747
        ext748  HDF5 https://zenodo.org/record/5886687/files/_b4_1_000001.h5 /data 748
        ext749  HDF5 https://zenodo.org/record/5886687/files/_b4_1_000001.h5 /data 749
        ext750  HDF5 https://zenodo.org/record/5886687/files/_b4_1_000001.h5 /data 750
        ext751  HDF5 https://zenodo.org/record/5886687/files/_b4_1_000001.h5 /data 751
        ext752  HDF5 https://zenodo.org/record/5886687/files/_b4_1_000001.h5 /data 752
        ext753  HDF5 https://zenodo.org/record/5886687/files/_b4_1_000001.h5 /data 753
        ext754  HDF5 https://zenodo.org/record/5886687/files/_b4_1_000001.h5 /data 754
        ext755  HDF5 https://zenodo.org/record/5886687/files/_b4_1_000001.h5 /data 755
        ext756  HDF5 https://zenodo.org/record/5886687/files/_b4_1_000001.h5 /data 756
        ext757  HDF5 https://zenodo.org/record/5886687/files/_b4_1_000001.h5 /data 757
        ext758  HDF5 https://zenodo.org/record/5886687/files/_b4_1_000001.h5 /data 758
        ext759  HDF5 https://zenodo.org/record/5886687/files/_b4_1_000001.h5 /data 759
        ext760  HDF5 https://zenodo.org/record/5886687/files/_b4_1_000001.h5 /data 760
        ext761  HDF5 https://zenodo.org/record/5886687/files/_b4_1_000001.h5 /data 761
        ext762  HDF5 https://zenodo.org/record/5886687/files/_b4_1_000001.h5 /data 762
        ext763  HDF5 https://zenodo.org/record/5886687/files/_b4_1_000001.h5 /data 763
        ext764  HDF5 https://zenodo.org/record/5886687/files/_b4_1_000001.h5 /data 764
        ext765  HDF5 https://zenodo.org/record/5886687/files/_b4_1_000001.h5 /data 765
        ext766  HDF5 https://zenodo.org/record/5886687/files/_b4_1_000001.h5 /data 766
        ext767  HDF5 https://zenodo.org/record/5886687/files/_b4_1_000001.h5 /data 767
        ext768  HDF5 https://zenodo.org/record/5886687/files/_b4_1_000001.h5 /data 768
        ext769  HDF5 https://zenodo.org/record/5886687/files/_b4_1_000001.h5 /data 769
        ext770  HDF5 https://zenodo.org/record/5886687/files/_b4_1_000001.h5 /data 770
        ext771  HDF5 https://zenodo.org/record/5886687/files/_b4_1_000001.h5 /data 771
        ext772  HDF5 https://zenodo.org/record/5886687/files/_b4_1_000001.h5 /data 772
        ext773  HDF5 https://zenodo.org/record/5886687/files/_b4_1_000001.h5 /data 773
        ext774  HDF5 https://zenodo.org/record/5886687/files/_b4_1_000001.h5 /data 774
        ext775  HDF5 https://zenodo.org/record/5886687/files/_b4_1_000001.h5 /data 775
        ext776  HDF5 https://zenodo.org/record/5886687/files/_b4_1_000001.h5 /data 776
        ext777  HDF5 https://zenodo.org/record/5886687/files/_b4_1_000001.h5 /data 777
        ext778  HDF5 https://zenodo.org/record/5886687/files/_b4_1_000001.h5 /data 778
        ext779  HDF5 https://zenodo.org/record/5886687/files/_b4_1_000001.h5 /data 779
        ext780  HDF5 https://zenodo.org/record/5886687/files/_b4_1_000001.h5 /data 780
        ext781  HDF5 https://zenodo.org/record/5886687/files/_b4_1_000001.h5 /data 781
        ext782  HDF5 https://zenodo.org/record/5886687/files/_b4_1_000001.h5 /data 782
        ext783  HDF5 https://zenodo.org/record/5886687/files/_b4_1_000001.h5 /data 783
        ext784  HDF5 https://zenodo.org/record/5886687/files/_b4_1_000001.h5 /data 784
        ext785  HDF5 https://zenodo.org/record/5886687/files/_b4_1_000001.h5 /data 785
        ext786  HDF5 https://zenodo.org/record/5886687/files/_b4_1_000001.h5 /data 786
        ext787  HDF5 https://zenodo.org/record/5886687/files/_b4_1_000001.h5 /data 787
        ext788  HDF5 https://zenodo.org/record/5886687/files/_b4_1_000001.h5 /data 788
        ext789  HDF5 https://zenodo.org/record/5886687/files/_b4_1_000001.h5 /data 789
        ext790  HDF5 https://zenodo.org/record/5886687/files/_b4_1_000001.h5 /data 790
        ext791  HDF5 https://zenodo.org/record/5886687/files/_b4_1_000001.h5 /data 791
        ext792  HDF5 https://zenodo.org/record/5886687/files/_b4_1_000001.h5 /data 792
        ext793  HDF5 https://zenodo.org/record/5886687/files/_b4_1_000001.h5 /data 793
        ext794  HDF5 https://zenodo.org/record/5886687/files/_b4_1_000001.h5 /data 794
        ext795  HDF5 https://zenodo.org/record/5886687/files/_b4_1_000001.h5 /data 795
        ext796  HDF5 https://zenodo.org/record/5886687/files/_b4_1_000001.h5 /data 796
        ext797  HDF5 https://zenodo.org/record/5886687/files/_b4_1_000001.h5 /data 797
        ext798  HDF5 https://zenodo.org/record/5886687/files/_b4_1_000001.h5 /data 798
        ext799  HDF5 https://zenodo.org/record/5886687/files/_b4_1_000001.h5 /data 799
        ext800  HDF5 https://zenodo.org/record/5886687/files/_b4_1_000001.h5 /data 800
        ext801  HDF5 https://zenodo.org/record/5886687/files/_b4_1_000001.h5 /data 801
        ext802  HDF5 https://zenodo.org/record/5886687/files/_b4_1_000001.h5 /data 802
        ext803  HDF5 https://zenodo.org/record/5886687/files/_b4_1_000001.h5 /data 803
        ext804  HDF5 https://zenodo.org/record/5886687/files/_b4_1_000001.h5 /data 804
        ext805  HDF5 https://zenodo.org/record/5886687/files/_b4_1_000001.h5 /data 805
        ext806  HDF5 https://zenodo.org/record/5886687/files/_b4_1_000001.h5 /data 806
        ext807  HDF5 https://zenodo.org/record/5886687/files/_b4_1_000001.h5 /data 807
        ext808  HDF5 https://zenodo.org/record/5886687/files/_b4_1_000001.h5 /data 808
        ext809  HDF5 https://zenodo.org/record/5886687/files/_b4_1_000001.h5 /data 809
        ext810  HDF5 https://zenodo.org/record/5886687/files/_b4_1_000001.h5 /data 810
        ext811  HDF5 https://zenodo.org/record/5886687/files/_b4_1_000001.h5 /data 811
        ext812  HDF5 https://zenodo.org/record/5886687/files/_b4_1_000001.h5 /data 812
        ext813  HDF5 https://zenodo.org/record/5886687/files/_b4_1_000001.h5 /data 813
        ext814  HDF5 https://zenodo.org/record/5886687/files/_b4_1_000001.h5 /data 814
        ext815  HDF5 https://zenodo.org/record/5886687/files/_b4_1_000001.h5 /data 815
        ext816  HDF5 https://zenodo.org/record/5886687/files/_b4_1_000001.h5 /data 816
        ext817  HDF5 https://zenodo.org/record/5886687/files/_b4_1_000001.h5 /data 817
        ext818  HDF5 https://zenodo.org/record/5886687/files/_b4_1_000001.h5 /data 818
        ext819  HDF5 https://zenodo.org/record/5886687/files/_b4_1_000001.h5 /data 819
        ext820  HDF5 https://zenodo.org/record/5886687/files/_b4_1_000001.h5 /data 820
        ext821  HDF5 https://zenodo.org/record/5886687/files/_b4_1_000001.h5 /data 821
        ext822  HDF5 https://zenodo.org/record/5886687/files/_b4_1_000001.h5 /data 822
        ext823  HDF5 https://zenodo.org/record/5886687/files/_b4_1_000001.h5 /data 823
        ext824  HDF5 https://zenodo.org/record/5886687/files/_b4_1_000001.h5 /data 824
        ext825  HDF5 https://zenodo.org/record/5886687/files/_b4_1_000001.h5 /data 825
        ext826  HDF5 https://zenodo.org/record/5886687/files/_b4_1_000001.h5 /data 826
        ext827  HDF5 https://zenodo.org/record/5886687/files/_b4_1_000001.h5 /data 827
        ext828  HDF5 https://zenodo.org/record/5886687/files/_b4_1_000001.h5 /data 828
        ext829  HDF5 https://zenodo.org/record/5886687/files/_b4_1_000001.h5 /data 829
        ext830  HDF5 https://zenodo.org/record/5886687/files/_b4_1_000001.h5 /data 830
        ext831  HDF5 https://zenodo.org/record/5886687/files/_b4_1_000001.h5 /data 831
        ext832  HDF5 https://zenodo.org/record/5886687/files/_b4_1_000001.h5 /data 832
        ext833  HDF5 https://zenodo.org/record/5886687/files/_b4_1_000001.h5 /data 833
        ext834  HDF5 https://zenodo.org/record/5886687/files/_b4_1_000001.h5 /data 834
        ext835  HDF5 https://zenodo.org/record/5886687/files/_b4_1_000001.h5 /data 835
        ext836  HDF5 https://zenodo.org/record/5886687/files/_b4_1_000001.h5 /data 836
        ext837  HDF5 https://zenodo.org/record/5886687/files/_b4_1_000001.h5 /data 837
        ext838  HDF5 https://zenodo.org/record/5886687/files/_b4_1_000001.h5 /data 838
        ext839  HDF5 https://zenodo.org/record/5886687/files/_b4_1_000001.h5 /data 839
        ext840  HDF5 https://zenodo.org/record/5886687/files/_b4_1_000001.h5 /data 840
        ext841  HDF5 https://zenodo.org/record/5886687/files/_b4_1_000001.h5 /data 841
        ext842  HDF5 https://zenodo.org/record/5886687/files/_b4_1_000001.h5 /data 842
        ext843  HDF5 https://zenodo.org/record/5886687/files/_b4_1_000001.h5 /data 843
        ext844  HDF5 https://zenodo.org/record/5886687/files/_b4_1_000001.h5 /data 844
        ext845  HDF5 https://zenodo.org/record/5886687/files/_b4_1_000001.h5 /data 845
        ext846  HDF5 https://zenodo.org/record/5886687/files/_b4_1_000001.h5 /data 846
        ext847  HDF5 https://zenodo.org/record/5886687/files/_b4_1_000001.h5 /data 847
        ext848  HDF5 https://zenodo.org/record/5886687/files/_b4_1_000001.h5 /data 848
        ext849  HDF5 https://zenodo.org/record/5886687/files/_b4_1_000001.h5 /data 849
        ext850  HDF5 https://zenodo.org/record/5886687/files/_b4_1_000001.h5 /data 850
        ext851  HDF5 https://zenodo.org/record/5886687/files/_b4_1_000001.h5 /data 851
        ext852  HDF5 https://zenodo.org/record/5886687/files/_b4_1_000001.h5 /data 852
        ext853  HDF5 https://zenodo.org/record/5886687/files/_b4_1_000001.h5 /data 853
        ext854  HDF5 https://zenodo.org/record/5886687/files/_b4_1_000001.h5 /data 854
        ext855  HDF5 https://zenodo.org/record/5886687/files/_b4_1_000001.h5 /data 855
        ext856  HDF5 https://zenodo.org/record/5886687/files/_b4_1_000001.h5 /data 856
        ext857  HDF5 https://zenodo.org/record/5886687/files/_b4_1_000001.h5 /data 857
        ext858  HDF5 https://zenodo.org/record/5886687/files/_b4_1_000001.h5 /data 858
        ext859  HDF5 https://zenodo.org/record/5886687/files/_b4_1_000001.h5 /data 859
        ext860  HDF5 https://zenodo.org/record/5886687/files/_b4_1_000001.h5 /data 860
        ext861  HDF5 https://zenodo.org/record/5886687/files/_b4_1_000001.h5 /data 861
        ext862  HDF5 https://zenodo.org/record/5886687/files/_b4_1_000001.h5 /data 862
        ext863  HDF5 https://zenodo.org/record/5886687/files/_b4_1_000001.h5 /data 863
        ext864  HDF5 https://zenodo.org/record/5886687/files/_b4_1_000001.h5 /data 864
        ext865  HDF5 https://zenodo.org/record/5886687/files/_b4_1_000001.h5 /data 865
        ext866  HDF5 https://zenodo.org/record/5886687/files/_b4_1_000001.h5 /data 866
        ext867  HDF5 https://zenodo.org/record/5886687/files/_b4_1_000001.h5 /data 867
        ext868  HDF5 https://zenodo.org/record/5886687/files/_b4_1_000001.h5 /data 868
        ext869  HDF5 https://zenodo.org/record/5886687/files/_b4_1_000001.h5 /data 869
        ext870  HDF5 https://zenodo.org/record/5886687/files/_b4_1_000001.h5 /data 870
        ext871  HDF5 https://zenodo.org/record/5886687/files/_b4_1_000001.h5 /data 871
        ext872  HDF5 https://zenodo.org/record/5886687/files/_b4_1_000001.h5 /data 872
        ext873  HDF5 https://zenodo.org/record/5886687/files/_b4_1_000001.h5 /data 873
        ext874  HDF5 https://zenodo.org/record/5886687/files/_b4_1_000001.h5 /data 874
        ext875  HDF5 https://zenodo.org/record/5886687/files/_b4_1_000001.h5 /data 875
        ext876  HDF5 https://zenodo.org/record/5886687/files/_b4_1_000001.h5 /data 876
        ext877  HDF5 https://zenodo.org/record/5886687/files/_b4_1_000001.h5 /data 877
        ext878  HDF5 https://zenodo.org/record/5886687/files/_b4_1_000001.h5 /data 878
        ext879  HDF5 https://zenodo.org/record/5886687/files/_b4_1_000001.h5 /data 879
        ext880  HDF5 https://zenodo.org/record/5886687/files/_b4_1_000001.h5 /data 880
        ext881  HDF5 https://zenodo.org/record/5886687/files/_b4_1_000001.h5 /data 881
        ext882  HDF5 https://zenodo.org/record/5886687/files/_b4_1_000001.h5 /data 882
        ext883  HDF5 https://zenodo.org/record/5886687/files/_b4_1_000001.h5 /data 883
        ext884  HDF5 https://zenodo.org/record/5886687/files/_b4_1_000001.h5 /data 884
        ext885  HDF5 https://zenodo.org/record/5886687/files/_b4_1_000001.h5 /data 885
        ext886  HDF5 https://zenodo.org/record/5886687/files/_b4_1_000001.h5 /data 886
        ext887  HDF5 https://zenodo.org/record/5886687/files/_b4_1_000001.h5 /data 887
        ext888  HDF5 https://zenodo.org/record/5886687/files/_b4_1_000001.h5 /data 888
        ext889  HDF5 https://zenodo.org/record/5886687/files/_b4_1_000001.h5 /data 889
        ext890  HDF5 https://zenodo.org/record/5886687/files/_b4_1_000001.h5 /data 890
        ext891  HDF5 https://zenodo.org/record/5886687/files/_b4_1_000001.h5 /data 891
        ext892  HDF5 https://zenodo.org/record/5886687/files/_b4_1_000001.h5 /data 892
        ext893  HDF5 https://zenodo.org/record/5886687/files/_b4_1_000001.h5 /data 893
        ext894  HDF5 https://zenodo.org/record/5886687/files/_b4_1_000001.h5 /data 894
        ext895  HDF5 https://zenodo.org/record/5886687/files/_b4_1_000001.h5 /data 895
        ext896  HDF5 https://zenodo.org/record/5886687/files/_b4_1_000001.h5 /data 896
        ext897  HDF5 https://zenodo.org/record/5886687/files/_b4_1_000001.h5 /data 897
        ext898  HDF5 https://zenodo.org/record/5886687/files/_b4_1_000001.h5 /data 898
        ext899  HDF5 https://zenodo.org/record/5886687/files/_b4_1_000001.h5 /data 899
        ext900  HDF5 https://zenodo.org/record/5886687/files/_b4_1_000001.h5 /data 900
        ext901  HDF5 https://zenodo.org/record/5886687/files/_b4_1_000001.h5 /data 901
        ext902  HDF5 https://zenodo.org/record/5886687/files/_b4_1_000001.h5 /data 902
        ext903  HDF5 https://zenodo.org/record/5886687/files/_b4_1_000001.h5 /data 903
        ext904  HDF5 https://zenodo.org/record/5886687/files/_b4_1_000001.h5 /data 904
        ext905  HDF5 https://zenodo.org/record/5886687/files/_b4_1_000001.h5 /data 905
        ext906  HDF5 https://zenodo.org/record/5886687/files/_b4_1_000001.h5 /data 906
        ext907  HDF5 https://zenodo.org/record/5886687/files/_b4_1_000001.h5 /data 907
        ext908  HDF5 https://zenodo.org/record/5886687/files/_b4_1_000001.h5 /data 908
        ext909  HDF5 https://zenodo.org/record/5886687/files/_b4_1_000001.h5 /data 909
        ext910  HDF5 https://zenodo.org/record/5886687/files/_b4_1_000001.h5 /data 910
        ext911  HDF5 https://zenodo.org/record/5886687/files/_b4_1_000001.h5 /data 911
        ext912  HDF5 https://zenodo.org/record/5886687/files/_b4_1_000001.h5 /data 912
        ext913  HDF5 https://zenodo.org/record/5886687/files/_b4_1_000001.h5 /data 913
        ext914  HDF5 https://zenodo.org/record/5886687/files/_b4_1_000001.h5 /data 914
        ext915  HDF5 https://zenodo.org/record/5886687/files/_b4_1_000001.h5 /data 915
        ext916  HDF5 https://zenodo.org/record/5886687/files/_b4_1_000001.h5 /data 916
        ext917  HDF5 https://zenodo.org/record/5886687/files/_b4_1_000001.h5 /data 917
        ext918  HDF5 https://zenodo.org/record/5886687/files/_b4_1_000001.h5 /data 918
        ext919  HDF5 https://zenodo.org/record/5886687/files/_b4_1_000001.h5 /data 919
        ext920  HDF5 https://zenodo.org/record/5886687/files/_b4_1_000001.h5 /data 920
        ext921  HDF5 https://zenodo.org/record/5886687/files/_b4_1_000001.h5 /data 921
        ext922  HDF5 https://zenodo.org/record/5886687/files/_b4_1_000001.h5 /data 922
        ext923  HDF5 https://zenodo.org/record/5886687/files/_b4_1_000001.h5 /data 923
        ext924  HDF5 https://zenodo.org/record/5886687/files/_b4_1_000001.h5 /data 924
        ext925  HDF5 https://zenodo.org/record/5886687/files/_b4_1_000001.h5 /data 925
        ext926  HDF5 https://zenodo.org/record/5886687/files/_b4_1_000001.h5 /data 926
        ext927  HDF5 https://zenodo.org/record/5886687/files/_b4_1_000001.h5 /data 927
        ext928  HDF5 https://zenodo.org/record/5886687/files/_b4_1_000001.h5 /data 928
        ext929  HDF5 https://zenodo.org/record/5886687/files/_b4_1_000001.h5 /data 929
        ext930  HDF5 https://zenodo.org/record/5886687/files/_b4_1_000001.h5 /data 930
        ext931  HDF5 https://zenodo.org/record/5886687/files/_b4_1_000001.h5 /data 931
        ext932  HDF5 https://zenodo.org/record/5886687/files/_b4_1_000001.h5 /data 932
        ext933  HDF5 https://zenodo.org/record/5886687/files/_b4_1_000001.h5 /data 933
        ext934  HDF5 https://zenodo.org/record/5886687/files/_b4_1_000001.h5 /data 934
        ext935  HDF5 https://zenodo.org/record/5886687/files/_b4_1_000001.h5 /data 935
        ext936  HDF5 https://zenodo.org/record/5886687/files/_b4_1_000001.h5 /data 936
        ext937  HDF5 https://zenodo.org/record/5886687/files/_b4_1_000001.h5 /data 937
        ext938  HDF5 https://zenodo.org/record/5886687/files/_b4_1_000001.h5 /data 938
        ext939  HDF5 https://zenodo.org/record/5886687/files/_b4_1_000001.h5 /data 939
        ext940  HDF5 https://zenodo.org/record/5886687/files/_b4_1_000001.h5 /data 940
        ext941  HDF5 https://zenodo.org/record/5886687/files/_b4_1_000001.h5 /data 941
        ext942  HDF5 https://zenodo.org/record/5886687/files/_b4_1_000001.h5 /data 942
        ext943  HDF5 https://zenodo.org/record/5886687/files/_b4_1_000001.h5 /data 943
        ext944  HDF5 https://zenodo.org/record/5886687/files/_b4_1_000001.h5 /data 944
        ext945  HDF5 https://zenodo.org/record/5886687/files/_b4_1_000001.h5 /data 945
        ext946  HDF5 https://zenodo.org/record/5886687/files/_b4_1_000001.h5 /data 946
        ext947  HDF5 https://zenodo.org/record/5886687/files/_b4_1_000001.h5 /data 947
        ext948  HDF5 https://zenodo.org/record/5886687/files/_b4_1_000001.h5 /data 948
        ext949  HDF5 https://zenodo.org/record/5886687/files/_b4_1_000001.h5 /data 949
        ext950  HDF5 https://zenodo.org/record/5886687/files/_b4_1_000001.h5 /data 950
        ext951  HDF5 https://zenodo.org/record/5886687/files/_b4_1_000001.h5 /data 951
        ext952  HDF5 https://zenodo.org/record/5886687/files/_b4_1_000001.h5 /data 952
        ext953  HDF5 https://zenodo.org/record/5886687/files/_b4_1_000001.h5 /data 953
        ext954  HDF5 https://zenodo.org/record/5886687/files/_b4_1_000001.h5 /data 954
        ext955  HDF5 https://zenodo.org/record/5886687/files/_b4_1_000001.h5 /data 955
        ext956  HDF5 https://zenodo.org/record/5886687/files/_b4_1_000001.h5 /data 956
        ext957  HDF5 https://zenodo.org/record/5886687/files/_b4_1_000001.h5 /data 957
        ext958  HDF5 https://zenodo.org/record/5886687/files/_b4_1_000001.h5 /data 958
        ext959  HDF5 https://zenodo.org/record/5886687/files/_b4_1_000001.h5 /data 959
        ext960  HDF5 https://zenodo.org/record/5886687/files/_b4_1_000001.h5 /data 960
        ext961  HDF5 https://zenodo.org/record/5886687/files/_b4_1_000001.h5 /data 961
        ext962  HDF5 https://zenodo.org/record/5886687/files/_b4_1_000001.h5 /data 962
        ext963  HDF5 https://zenodo.org/record/5886687/files/_b4_1_000001.h5 /data 963
        ext964  HDF5 https://zenodo.org/record/5886687/files/_b4_1_000001.h5 /data 964
        ext965  HDF5 https://zenodo.org/record/5886687/files/_b4_1_000001.h5 /data 965
        ext966  HDF5 https://zenodo.org/record/5886687/files/_b4_1_000001.h5 /data 966
        ext967  HDF5 https://zenodo.org/record/5886687/files/_b4_1_000001.h5 /data 967
        ext968  HDF5 https://zenodo.org/record/5886687/files/_b4_1_000001.h5 /data 968
        ext969  HDF5 https://zenodo.org/record/5886687/files/_b4_1_000001.h5 /data 969
        ext970  HDF5 https://zenodo.org/record/5886687/files/_b4_1_000001.h5 /data 970
        ext971  HDF5 https://zenodo.org/record/5886687/files/_b4_1_000001.h5 /data 971
        ext972  HDF5 https://zenodo.org/record/5886687/files/_b4_1_000001.h5 /data 972
        ext973  HDF5 https://zenodo.org/record/5886687/files/_b4_1_000001.h5 /data 973
        ext974  HDF5 https://zenodo.org/record/5886687/files/_b4_1_000001.h5 /data 974
        ext975  HDF5 https://zenodo.org/record/5886687/files/_b4_1_000001.h5 /data 975
        ext976  HDF5 https://zenodo.org/record/5886687/files/_b4_1_000001.h5 /data 976
        ext977  HDF5 https://zenodo.org/record/5886687/files/_b4_1_000001.h5 /data 977
        ext978  HDF5 https://zenodo.org/record/5886687/files/_b4_1_000001.h5 /data 978
        ext979  HDF5 https://zenodo.org/record/5886687/files/_b4_1_000001.h5 /data 979
        ext980  HDF5 https://zenodo.org/record/5886687/files/_b4_1_000001.h5 /data 980
        ext981  HDF5 https://zenodo.org/record/5886687/files/_b4_1_000001.h5 /data 981
        ext982  HDF5 https://zenodo.org/record/5886687/files/_b4_1_000001.h5 /data 982
        ext983  HDF5 https://zenodo.org/record/5886687/files/_b4_1_000001.h5 /data 983
        ext984  HDF5 https://zenodo.org/record/5886687/files/_b4_1_000001.h5 /data 984
        ext985  HDF5 https://zenodo.org/record/5886687/files/_b4_1_000001.h5 /data 985
        ext986  HDF5 https://zenodo.org/record/5886687/files/_b4_1_000001.h5 /data 986
        ext987  HDF5 https://zenodo.org/record/5886687/files/_b4_1_000001.h5 /data 987
        ext988  HDF5 https://zenodo.org/record/5886687/files/_b4_1_000001.h5 /data 988
        ext989  HDF5 https://zenodo.org/record/5886687/files/_b4_1_000001.h5 /data 989
        ext990  HDF5 https://zenodo.org/record/5886687/files/_b4_1_000001.h5 /data 990
        ext991  HDF5 https://zenodo.org/record/5886687/files/_b4_1_000001.h5 /data 991
        ext992  HDF5 https://zenodo.org/record/5886687/files/_b4_1_000001.h5 /data 992
        ext993  HDF5 https://zenodo.org/record/5886687/files/_b4_1_000001.h5 /data 993
        ext994  HDF5 https://zenodo.org/record/5886687/files/_b4_1_000001.h5 /data 994
        ext995  HDF5 https://zenodo.org/record/5886687/files/_b4_1_000001.h5 /data 995
        ext996  HDF5 https://zenodo.org/record/5886687/files/_b4_1_000001.h5 /data 996
        ext997  HDF5 https://zenodo.org/record/5886687/files/_b4_1_000001.h5 /data 997
        ext998  HDF5 https://zenodo.org/record/5886687/files/_b4_1_000001.h5 /data 998
        ext999  HDF5 https://zenodo.org/record/5886687/files/_b4_1_000001.h5 /data 999
        ext1000 HDF5 https://zenodo.org/record/5886687/files/_b4_1_000001.h5 /data 1000
        ext1001 HDF5 https://zenodo.org/record/5886687/files/_b4_1_000002.h5 /data 1
        ext1002 HDF5 https://zenodo.org/record/5886687/files/_b4_1_000002.h5 /data 2
        ext1003 HDF5 https://zenodo.org/record/5886687/files/_b4_1_000002.h5 /data 3
        ext1004 HDF5 https://zenodo.org/record/5886687/files/_b4_1_000002.h5 /data 4
        ext1005 HDF5 https://zenodo.org/record/5886687/files/_b4_1_000002.h5 /data 5
        ext1006 HDF5 https://zenodo.org/record/5886687/files/_b4_1_000002.h5 /data 6
        ext1007 HDF5 https://zenodo.org/record/5886687/files/_b4_1_000002.h5 /data 7
        ext1008 HDF5 https://zenodo.org/record/5886687/files/_b4_1_000002.h5 /data 8
        ext1009 HDF5 https://zenodo.org/record/5886687/files/_b4_1_000002.h5 /data 9
        ext1010 HDF5 https://zenodo.org/record/5886687/files/_b4_1_000002.h5 /data 10
        ext1011 HDF5 https://zenodo.org/record/5886687/files/_b4_1_000002.h5 /data 11
        ext1012 HDF5 https://zenodo.org/record/5886687/files/_b4_1_000002.h5 /data 12
        ext1013 HDF5 https://zenodo.org/record/5886687/files/_b4_1_000002.h5 /data 13
        ext1014 HDF5 https://zenodo.org/record/5886687/files/_b4_1_000002.h5 /data 14
        ext1015 HDF5 https://zenodo.org/record/5886687/files/_b4_1_000002.h5 /data 15
        ext1016 HDF5 https://zenodo.org/record/5886687/files/_b4_1_000002.h5 /data 16
        ext1017 HDF5 https://zenodo.org/record/5886687/files/_b4_1_000002.h5 /data 17
        ext1018 HDF5 https://zenodo.org/record/5886687/files/_b4_1_000002.h5 /data 18
        ext1019 HDF5 https://zenodo.org/record/5886687/files/_b4_1_000002.h5 /data 19
        ext1020 HDF5 https://zenodo.org/record/5886687/files/_b4_1_000002.h5 /data 20
        ext1021 HDF5 https://zenodo.org/record/5886687/files/_b4_1_000002.h5 /data 21
        ext1022 HDF5 https://zenodo.org/record/5886687/files/_b4_1_000002.h5 /data 22
        ext1023 HDF5 https://zenodo.org/record/5886687/files/_b4_1_000002.h5 /data 23
        ext1024 HDF5 https://zenodo.org/record/5886687/files/_b4_1_000002.h5 /data 24
        ext1025 HDF5 https://zenodo.org/record/5886687/files/_b4_1_000002.h5 /data 25
        ext1026 HDF5 https://zenodo.org/record/5886687/files/_b4_1_000002.h5 /data 26
        ext1027 HDF5 https://zenodo.org/record/5886687/files/_b4_1_000002.h5 /data 27
        ext1028 HDF5 https://zenodo.org/record/5886687/files/_b4_1_000002.h5 /data 28
        ext1029 HDF5 https://zenodo.org/record/5886687/files/_b4_1_000002.h5 /data 29
        ext1030 HDF5 https://zenodo.org/record/5886687/files/_b4_1_000002.h5 /data 30
        ext1031 HDF5 https://zenodo.org/record/5886687/files/_b4_1_000002.h5 /data 31
        ext1032 HDF5 https://zenodo.org/record/5886687/files/_b4_1_000002.h5 /data 32
        ext1033 HDF5 https://zenodo.org/record/5886687/files/_b4_1_000002.h5 /data 33
        ext1034 HDF5 https://zenodo.org/record/5886687/files/_b4_1_000002.h5 /data 34
        ext1035 HDF5 https://zenodo.org/record/5886687/files/_b4_1_000002.h5 /data 35
        ext1036 HDF5 https://zenodo.org/record/5886687/files/_b4_1_000002.h5 /data 36
        ext1037 HDF5 https://zenodo.org/record/5886687/files/_b4_1_000002.h5 /data 37
        ext1038 HDF5 https://zenodo.org/record/5886687/files/_b4_1_000002.h5 /data 38
        ext1039 HDF5 https://zenodo.org/record/5886687/files/_b4_1_000002.h5 /data 39
        ext1040 HDF5 https://zenodo.org/record/5886687/files/_b4_1_000002.h5 /data 40
        ext1041 HDF5 https://zenodo.org/record/5886687/files/_b4_1_000002.h5 /data 41
        ext1042 HDF5 https://zenodo.org/record/5886687/files/_b4_1_000002.h5 /data 42
        ext1043 HDF5 https://zenodo.org/record/5886687/files/_b4_1_000002.h5 /data 43
        ext1044 HDF5 https://zenodo.org/record/5886687/files/_b4_1_000002.h5 /data 44
        ext1045 HDF5 https://zenodo.org/record/5886687/files/_b4_1_000002.h5 /data 45
        ext1046 HDF5 https://zenodo.org/record/5886687/files/_b4_1_000002.h5 /data 46
        ext1047 HDF5 https://zenodo.org/record/5886687/files/_b4_1_000002.h5 /data 47
        ext1048 HDF5 https://zenodo.org/record/5886687/files/_b4_1_000002.h5 /data 48
        ext1049 HDF5 https://zenodo.org/record/5886687/files/_b4_1_000002.h5 /data 49
        ext1050 HDF5 https://zenodo.org/record/5886687/files/_b4_1_000002.h5 /data 50
        ext1051 HDF5 https://zenodo.org/record/5886687/files/_b4_1_000002.h5 /data 51
        ext1052 HDF5 https://zenodo.org/record/5886687/files/_b4_1_000002.h5 /data 52
        ext1053 HDF5 https://zenodo.org/record/5886687/files/_b4_1_000002.h5 /data 53
        ext1054 HDF5 https://zenodo.org/record/5886687/files/_b4_1_000002.h5 /data 54
        ext1055 HDF5 https://zenodo.org/record/5886687/files/_b4_1_000002.h5 /data 55
        ext1056 HDF5 https://zenodo.org/record/5886687/files/_b4_1_000002.h5 /data 56
        ext1057 HDF5 https://zenodo.org/record/5886687/files/_b4_1_000002.h5 /data 57
        ext1058 HDF5 https://zenodo.org/record/5886687/files/_b4_1_000002.h5 /data 58
        ext1059 HDF5 https://zenodo.org/record/5886687/files/_b4_1_000002.h5 /data 59
        ext1060 HDF5 https://zenodo.org/record/5886687/files/_b4_1_000002.h5 /data 60
        ext1061 HDF5 https://zenodo.org/record/5886687/files/_b4_1_000002.h5 /data 61
        ext1062 HDF5 https://zenodo.org/record/5886687/files/_b4_1_000002.h5 /data 62
        ext1063 HDF5 https://zenodo.org/record/5886687/files/_b4_1_000002.h5 /data 63
        ext1064 HDF5 https://zenodo.org/record/5886687/files/_b4_1_000002.h5 /data 64
        ext1065 HDF5 https://zenodo.org/record/5886687/files/_b4_1_000002.h5 /data 65
        ext1066 HDF5 https://zenodo.org/record/5886687/files/_b4_1_000002.h5 /data 66
        ext1067 HDF5 https://zenodo.org/record/5886687/files/_b4_1_000002.h5 /data 67
        ext1068 HDF5 https://zenodo.org/record/5886687/files/_b4_1_000002.h5 /data 68
        ext1069 HDF5 https://zenodo.org/record/5886687/files/_b4_1_000002.h5 /data 69
        ext1070 HDF5 https://zenodo.org/record/5886687/files/_b4_1_000002.h5 /data 70
        ext1071 HDF5 https://zenodo.org/record/5886687/files/_b4_1_000002.h5 /data 71
        ext1072 HDF5 https://zenodo.org/record/5886687/files/_b4_1_000002.h5 /data 72
        ext1073 HDF5 https://zenodo.org/record/5886687/files/_b4_1_000002.h5 /data 73
        ext1074 HDF5 https://zenodo.org/record/5886687/files/_b4_1_000002.h5 /data 74
        ext1075 HDF5 https://zenodo.org/record/5886687/files/_b4_1_000002.h5 /data 75
        ext1076 HDF5 https://zenodo.org/record/5886687/files/_b4_1_000002.h5 /data 76
        ext1077 HDF5 https://zenodo.org/record/5886687/files/_b4_1_000002.h5 /data 77
        ext1078 HDF5 https://zenodo.org/record/5886687/files/_b4_1_000002.h5 /data 78
        ext1079 HDF5 https://zenodo.org/record/5886687/files/_b4_1_000002.h5 /data 79
        ext1080 HDF5 https://zenodo.org/record/5886687/files/_b4_1_000002.h5 /data 80
        ext1081 HDF5 https://zenodo.org/record/5886687/files/_b4_1_000002.h5 /data 81
        ext1082 HDF5 https://zenodo.org/record/5886687/files/_b4_1_000002.h5 /data 82
        ext1083 HDF5 https://zenodo.org/record/5886687/files/_b4_1_000002.h5 /data 83
        ext1084 HDF5 https://zenodo.org/record/5886687/files/_b4_1_000002.h5 /data 84
        ext1085 HDF5 https://zenodo.org/record/5886687/files/_b4_1_000002.h5 /data 85
        ext1086 HDF5 https://zenodo.org/record/5886687/files/_b4_1_000002.h5 /data 86
        ext1087 HDF5 https://zenodo.org/record/5886687/files/_b4_1_000002.h5 /data 87
        ext1088 HDF5 https://zenodo.org/record/5886687/files/_b4_1_000002.h5 /data 88
        ext1089 HDF5 https://zenodo.org/record/5886687/files/_b4_1_000002.h5 /data 89
        ext1090 HDF5 https://zenodo.org/record/5886687/files/_b4_1_000002.h5 /data 90
        ext1091 HDF5 https://zenodo.org/record/5886687/files/_b4_1_000002.h5 /data 91
        ext1092 HDF5 https://zenodo.org/record/5886687/files/_b4_1_000002.h5 /data 92
        ext1093 HDF5 https://zenodo.org/record/5886687/files/_b4_1_000002.h5 /data 93
        ext1094 HDF5 https://zenodo.org/record/5886687/files/_b4_1_000002.h5 /data 94
        ext1095 HDF5 https://zenodo.org/record/5886687/files/_b4_1_000002.h5 /data 95
        ext1096 HDF5 https://zenodo.org/record/5886687/files/_b4_1_000002.h5 /data 96
        ext1097 HDF5 https://zenodo.org/record/5886687/files/_b4_1_000002.h5 /data 97
        ext1098 HDF5 https://zenodo.org/record/5886687/files/_b4_1_000002.h5 /data 98
        ext1099 HDF5 https://zenodo.org/record/5886687/files/_b4_1_000002.h5 /data 99
        ext1100 HDF5 https://zenodo.org/record/5886687/files/_b4_1_000002.h5 /data 100
        ext1101 HDF5 https://zenodo.org/record/5886687/files/_b4_1_000002.h5 /data 101
        ext1102 HDF5 https://zenodo.org/record/5886687/files/_b4_1_000002.h5 /data 102
        ext1103 HDF5 https://zenodo.org/record/5886687/files/_b4_1_000002.h5 /data 103
        ext1104 HDF5 https://zenodo.org/record/5886687/files/_b4_1_000002.h5 /data 104
        ext1105 HDF5 https://zenodo.org/record/5886687/files/_b4_1_000002.h5 /data 105
        ext1106 HDF5 https://zenodo.org/record/5886687/files/_b4_1_000002.h5 /data 106
        ext1107 HDF5 https://zenodo.org/record/5886687/files/_b4_1_000002.h5 /data 107
        ext1108 HDF5 https://zenodo.org/record/5886687/files/_b4_1_000002.h5 /data 108
        ext1109 HDF5 https://zenodo.org/record/5886687/files/_b4_1_000002.h5 /data 109
        ext1110 HDF5 https://zenodo.org/record/5886687/files/_b4_1_000002.h5 /data 110
        ext1111 HDF5 https://zenodo.org/record/5886687/files/_b4_1_000002.h5 /data 111
        ext1112 HDF5 https://zenodo.org/record/5886687/files/_b4_1_000002.h5 /data 112
        ext1113 HDF5 https://zenodo.org/record/5886687/files/_b4_1_000002.h5 /data 113
        ext1114 HDF5 https://zenodo.org/record/5886687/files/_b4_1_000002.h5 /data 114
        ext1115 HDF5 https://zenodo.org/record/5886687/files/_b4_1_000002.h5 /data 115
        ext1116 HDF5 https://zenodo.org/record/5886687/files/_b4_1_000002.h5 /data 116
        ext1117 HDF5 https://zenodo.org/record/5886687/files/_b4_1_000002.h5 /data 117
        ext1118 HDF5 https://zenodo.org/record/5886687/files/_b4_1_000002.h5 /data 118
        ext1119 HDF5 https://zenodo.org/record/5886687/files/_b4_1_000002.h5 /data 119
        ext1120 HDF5 https://zenodo.org/record/5886687/files/_b4_1_000002.h5 /data 120
        ext1121 HDF5 https://zenodo.org/record/5886687/files/_b4_1_000002.h5 /data 121
        ext1122 HDF5 https://zenodo.org/record/5886687/files/_b4_1_000002.h5 /data 122
        ext1123 HDF5 https://zenodo.org/record/5886687/files/_b4_1_000002.h5 /data 123
        ext1124 HDF5 https://zenodo.org/record/5886687/files/_b4_1_000002.h5 /data 124
        ext1125 HDF5 https://zenodo.org/record/5886687/files/_b4_1_000002.h5 /data 125
        ext1126 HDF5 https://zenodo.org/record/5886687/files/_b4_1_000002.h5 /data 126
        ext1127 HDF5 https://zenodo.org/record/5886687/files/_b4_1_000002.h5 /data 127
        ext1128 HDF5 https://zenodo.org/record/5886687/files/_b4_1_000002.h5 /data 128
        ext1129 HDF5 https://zenodo.org/record/5886687/files/_b4_1_000002.h5 /data 129
        ext1130 HDF5 https://zenodo.org/record/5886687/files/_b4_1_000002.h5 /data 130
        ext1131 HDF5 https://zenodo.org/record/5886687/files/_b4_1_000002.h5 /data 131
        ext1132 HDF5 https://zenodo.org/record/5886687/files/_b4_1_000002.h5 /data 132
        ext1133 HDF5 https://zenodo.org/record/5886687/files/_b4_1_000002.h5 /data 133
        ext1134 HDF5 https://zenodo.org/record/5886687/files/_b4_1_000002.h5 /data 134
        ext1135 HDF5 https://zenodo.org/record/5886687/files/_b4_1_000002.h5 /data 135
        ext1136 HDF5 https://zenodo.org/record/5886687/files/_b4_1_000002.h5 /data 136
        ext1137 HDF5 https://zenodo.org/record/5886687/files/_b4_1_000002.h5 /data 137
        ext1138 HDF5 https://zenodo.org/record/5886687/files/_b4_1_000002.h5 /data 138
        ext1139 HDF5 https://zenodo.org/record/5886687/files/_b4_1_000002.h5 /data 139
        ext1140 HDF5 https://zenodo.org/record/5886687/files/_b4_1_000002.h5 /data 140
        ext1141 HDF5 https://zenodo.org/record/5886687/files/_b4_1_000002.h5 /data 141
        ext1142 HDF5 https://zenodo.org/record/5886687/files/_b4_1_000002.h5 /data 142
        ext1143 HDF5 https://zenodo.org/record/5886687/files/_b4_1_000002.h5 /data 143
        ext1144 HDF5 https://zenodo.org/record/5886687/files/_b4_1_000002.h5 /data 144
        ext1145 HDF5 https://zenodo.org/record/5886687/files/_b4_1_000002.h5 /data 145
        ext1146 HDF5 https://zenodo.org/record/5886687/files/_b4_1_000002.h5 /data 146
        ext1147 HDF5 https://zenodo.org/record/5886687/files/_b4_1_000002.h5 /data 147
        ext1148 HDF5 https://zenodo.org/record/5886687/files/_b4_1_000002.h5 /data 148
        ext1149 HDF5 https://zenodo.org/record/5886687/files/_b4_1_000002.h5 /data 149
        ext1150 HDF5 https://zenodo.org/record/5886687/files/_b4_1_000002.h5 /data 150
        ext1151 HDF5 https://zenodo.org/record/5886687/files/_b4_1_000002.h5 /data 151
        ext1152 HDF5 https://zenodo.org/record/5886687/files/_b4_1_000002.h5 /data 152
        ext1153 HDF5 https://zenodo.org/record/5886687/files/_b4_1_000002.h5 /data 153
        ext1154 HDF5 https://zenodo.org/record/5886687/files/_b4_1_000002.h5 /data 154
        ext1155 HDF5 https://zenodo.org/record/5886687/files/_b4_1_000002.h5 /data 155
        ext1156 HDF5 https://zenodo.org/record/5886687/files/_b4_1_000002.h5 /data 156
        ext1157 HDF5 https://zenodo.org/record/5886687/files/_b4_1_000002.h5 /data 157
        ext1158 HDF5 https://zenodo.org/record/5886687/files/_b4_1_000002.h5 /data 158
        ext1159 HDF5 https://zenodo.org/record/5886687/files/_b4_1_000002.h5 /data 159
        ext1160 HDF5 https://zenodo.org/record/5886687/files/_b4_1_000002.h5 /data 160
        ext1161 HDF5 https://zenodo.org/record/5886687/files/_b4_1_000002.h5 /data 161
        ext1162 HDF5 https://zenodo.org/record/5886687/files/_b4_1_000002.h5 /data 162
        ext1163 HDF5 https://zenodo.org/record/5886687/files/_b4_1_000002.h5 /data 163
        ext1164 HDF5 https://zenodo.org/record/5886687/files/_b4_1_000002.h5 /data 164
        ext1165 HDF5 https://zenodo.org/record/5886687/files/_b4_1_000002.h5 /data 165
        ext1166 HDF5 https://zenodo.org/record/5886687/files/_b4_1_000002.h5 /data 166
        ext1167 HDF5 https://zenodo.org/record/5886687/files/_b4_1_000002.h5 /data 167
        ext1168 HDF5 https://zenodo.org/record/5886687/files/_b4_1_000002.h5 /data 168
        ext1169 HDF5 https://zenodo.org/record/5886687/files/_b4_1_000002.h5 /data 169
        ext1170 HDF5 https://zenodo.org/record/5886687/files/_b4_1_000002.h5 /data 170
        ext1171 HDF5 https://zenodo.org/record/5886687/files/_b4_1_000002.h5 /data 171
        ext1172 HDF5 https://zenodo.org/record/5886687/files/_b4_1_000002.h5 /data 172
        ext1173 HDF5 https://zenodo.org/record/5886687/files/_b4_1_000002.h5 /data 173
        ext1174 HDF5 https://zenodo.org/record/5886687/files/_b4_1_000002.h5 /data 174
        ext1175 HDF5 https://zenodo.org/record/5886687/files/_b4_1_000002.h5 /data 175
        ext1176 HDF5 https://zenodo.org/record/5886687/files/_b4_1_000002.h5 /data 176
        ext1177 HDF5 https://zenodo.org/record/5886687/files/_b4_1_000002.h5 /data 177
        ext1178 HDF5 https://zenodo.org/record/5886687/files/_b4_1_000002.h5 /data 178
        ext1179 HDF5 https://zenodo.org/record/5886687/files/_b4_1_000002.h5 /data 179
        ext1180 HDF5 https://zenodo.org/record/5886687/files/_b4_1_000002.h5 /data 180
        ext1181 HDF5 https://zenodo.org/record/5886687/files/_b4_1_000002.h5 /data 181
        ext1182 HDF5 https://zenodo.org/record/5886687/files/_b4_1_000002.h5 /data 182
        ext1183 HDF5 https://zenodo.org/record/5886687/files/_b4_1_000002.h5 /data 183
        ext1184 HDF5 https://zenodo.org/record/5886687/files/_b4_1_000002.h5 /data 184
        ext1185 HDF5 https://zenodo.org/record/5886687/files/_b4_1_000002.h5 /data 185
        ext1186 HDF5 https://zenodo.org/record/5886687/files/_b4_1_000002.h5 /data 186
        ext1187 HDF5 https://zenodo.org/record/5886687/files/_b4_1_000002.h5 /data 187
        ext1188 HDF5 https://zenodo.org/record/5886687/files/_b4_1_000002.h5 /data 188
        ext1189 HDF5 https://zenodo.org/record/5886687/files/_b4_1_000002.h5 /data 189
        ext1190 HDF5 https://zenodo.org/record/5886687/files/_b4_1_000002.h5 /data 190
        ext1191 HDF5 https://zenodo.org/record/5886687/files/_b4_1_000002.h5 /data 191
        ext1192 HDF5 https://zenodo.org/record/5886687/files/_b4_1_000002.h5 /data 192
        ext1193 HDF5 https://zenodo.org/record/5886687/files/_b4_1_000002.h5 /data 193
        ext1194 HDF5 https://zenodo.org/record/5886687/files/_b4_1_000002.h5 /data 194
        ext1195 HDF5 https://zenodo.org/record/5886687/files/_b4_1_000002.h5 /data 195
        ext1196 HDF5 https://zenodo.org/record/5886687/files/_b4_1_000002.h5 /data 196
        ext1197 HDF5 https://zenodo.org/record/5886687/files/_b4_1_000002.h5 /data 197
        ext1198 HDF5 https://zenodo.org/record/5886687/files/_b4_1_000002.h5 /data 198
        ext1199 HDF5 https://zenodo.org/record/5886687/files/_b4_1_000002.h5 /data 199
        ext1200 HDF5 https://zenodo.org/record/5886687/files/_b4_1_000002.h5 /data 200
        ext1201 HDF5 https://zenodo.org/record/5886687/files/_b4_1_000002.h5 /data 201
        ext1202 HDF5 https://zenodo.org/record/5886687/files/_b4_1_000002.h5 /data 202
        ext1203 HDF5 https://zenodo.org/record/5886687/files/_b4_1_000002.h5 /data 203
        ext1204 HDF5 https://zenodo.org/record/5886687/files/_b4_1_000002.h5 /data 204
        ext1205 HDF5 https://zenodo.org/record/5886687/files/_b4_1_000002.h5 /data 205
        ext1206 HDF5 https://zenodo.org/record/5886687/files/_b4_1_000002.h5 /data 206
        ext1207 HDF5 https://zenodo.org/record/5886687/files/_b4_1_000002.h5 /data 207
        ext1208 HDF5 https://zenodo.org/record/5886687/files/_b4_1_000002.h5 /data 208
        ext1209 HDF5 https://zenodo.org/record/5886687/files/_b4_1_000002.h5 /data 209
        ext1210 HDF5 https://zenodo.org/record/5886687/files/_b4_1_000002.h5 /data 210
        ext1211 HDF5 https://zenodo.org/record/5886687/files/_b4_1_000002.h5 /data 211
        ext1212 HDF5 https://zenodo.org/record/5886687/files/_b4_1_000002.h5 /data 212
        ext1213 HDF5 https://zenodo.org/record/5886687/files/_b4_1_000002.h5 /data 213
        ext1214 HDF5 https://zenodo.org/record/5886687/files/_b4_1_000002.h5 /data 214
        ext1215 HDF5 https://zenodo.org/record/5886687/files/_b4_1_000002.h5 /data 215
        ext1216 HDF5 https://zenodo.org/record/5886687/files/_b4_1_000002.h5 /data 216
        ext1217 HDF5 https://zenodo.org/record/5886687/files/_b4_1_000002.h5 /data 217
        ext1218 HDF5 https://zenodo.org/record/5886687/files/_b4_1_000002.h5 /data 218
        ext1219 HDF5 https://zenodo.org/record/5886687/files/_b4_1_000002.h5 /data 219
        ext1220 HDF5 https://zenodo.org/record/5886687/files/_b4_1_000002.h5 /data 220
        ext1221 HDF5 https://zenodo.org/record/5886687/files/_b4_1_000002.h5 /data 221
        ext1222 HDF5 https://zenodo.org/record/5886687/files/_b4_1_000002.h5 /data 222
        ext1223 HDF5 https://zenodo.org/record/5886687/files/_b4_1_000002.h5 /data 223
        ext1224 HDF5 https://zenodo.org/record/5886687/files/_b4_1_000002.h5 /data 224
        ext1225 HDF5 https://zenodo.org/record/5886687/files/_b4_1_000002.h5 /data 225
        ext1226 HDF5 https://zenodo.org/record/5886687/files/_b4_1_000002.h5 /data 226
        ext1227 HDF5 https://zenodo.org/record/5886687/files/_b4_1_000002.h5 /data 227
        ext1228 HDF5 https://zenodo.org/record/5886687/files/_b4_1_000002.h5 /data 228
        ext1229 HDF5 https://zenodo.org/record/5886687/files/_b4_1_000002.h5 /data 229
        ext1230 HDF5 https://zenodo.org/record/5886687/files/_b4_1_000002.h5 /data 230
        ext1231 HDF5 https://zenodo.org/record/5886687/files/_b4_1_000002.h5 /data 231
        ext1232 HDF5 https://zenodo.org/record/5886687/files/_b4_1_000002.h5 /data 232
        ext1233 HDF5 https://zenodo.org/record/5886687/files/_b4_1_000002.h5 /data 233
        ext1234 HDF5 https://zenodo.org/record/5886687/files/_b4_1_000002.h5 /data 234
        ext1235 HDF5 https://zenodo.org/record/5886687/files/_b4_1_000002.h5 /data 235
        ext1236 HDF5 https://zenodo.org/record/5886687/files/_b4_1_000002.h5 /data 236
        ext1237 HDF5 https://zenodo.org/record/5886687/files/_b4_1_000002.h5 /data 237
        ext1238 HDF5 https://zenodo.org/record/5886687/files/_b4_1_000002.h5 /data 238
        ext1239 HDF5 https://zenodo.org/record/5886687/files/_b4_1_000002.h5 /data 239
        ext1240 HDF5 https://zenodo.org/record/5886687/files/_b4_1_000002.h5 /data 240
        ext1241 HDF5 https://zenodo.org/record/5886687/files/_b4_1_000002.h5 /data 241
        ext1242 HDF5 https://zenodo.org/record/5886687/files/_b4_1_000002.h5 /data 242
        ext1243 HDF5 https://zenodo.org/record/5886687/files/_b4_1_000002.h5 /data 243
        ext1244 HDF5 https://zenodo.org/record/5886687/files/_b4_1_000002.h5 /data 244
        ext1245 HDF5 https://zenodo.org/record/5886687/files/_b4_1_000002.h5 /data 245
        ext1246 HDF5 https://zenodo.org/record/5886687/files/_b4_1_000002.h5 /data 246
        ext1247 HDF5 https://zenodo.org/record/5886687/files/_b4_1_000002.h5 /data 247
        ext1248 HDF5 https://zenodo.org/record/5886687/files/_b4_1_000002.h5 /data 248
        ext1249 HDF5 https://zenodo.org/record/5886687/files/_b4_1_000002.h5 /data 249
        ext1250 HDF5 https://zenodo.org/record/5886687/files/_b4_1_000002.h5 /data 250
        ext1251 HDF5 https://zenodo.org/record/5886687/files/_b4_1_000002.h5 /data 251
        ext1252 HDF5 https://zenodo.org/record/5886687/files/_b4_1_000002.h5 /data 252
        ext1253 HDF5 https://zenodo.org/record/5886687/files/_b4_1_000002.h5 /data 253
        ext1254 HDF5 https://zenodo.org/record/5886687/files/_b4_1_000002.h5 /data 254
        ext1255 HDF5 https://zenodo.org/record/5886687/files/_b4_1_000002.h5 /data 255
        ext1256 HDF5 https://zenodo.org/record/5886687/files/_b4_1_000002.h5 /data 256
        ext1257 HDF5 https://zenodo.org/record/5886687/files/_b4_1_000002.h5 /data 257
        ext1258 HDF5 https://zenodo.org/record/5886687/files/_b4_1_000002.h5 /data 258
        ext1259 HDF5 https://zenodo.org/record/5886687/files/_b4_1_000002.h5 /data 259
        ext1260 HDF5 https://zenodo.org/record/5886687/files/_b4_1_000002.h5 /data 260
        ext1261 HDF5 https://zenodo.org/record/5886687/files/_b4_1_000002.h5 /data 261
        ext1262 HDF5 https://zenodo.org/record/5886687/files/_b4_1_000002.h5 /data 262
        ext1263 HDF5 https://zenodo.org/record/5886687/files/_b4_1_000002.h5 /data 263
        ext1264 HDF5 https://zenodo.org/record/5886687/files/_b4_1_000002.h5 /data 264
        ext1265 HDF5 https://zenodo.org/record/5886687/files/_b4_1_000002.h5 /data 265
        ext1266 HDF5 https://zenodo.org/record/5886687/files/_b4_1_000002.h5 /data 266
        ext1267 HDF5 https://zenodo.org/record/5886687/files/_b4_1_000002.h5 /data 267
        ext1268 HDF5 https://zenodo.org/record/5886687/files/_b4_1_000002.h5 /data 268
        ext1269 HDF5 https://zenodo.org/record/5886687/files/_b4_1_000002.h5 /data 269
        ext1270 HDF5 https://zenodo.org/record/5886687/files/_b4_1_000002.h5 /data 270
        ext1271 HDF5 https://zenodo.org/record/5886687/files/_b4_1_000002.h5 /data 271
        ext1272 HDF5 https://zenodo.org/record/5886687/files/_b4_1_000002.h5 /data 272
        ext1273 HDF5 https://zenodo.org/record/5886687/files/_b4_1_000002.h5 /data 273
        ext1274 HDF5 https://zenodo.org/record/5886687/files/_b4_1_000002.h5 /data 274
        ext1275 HDF5 https://zenodo.org/record/5886687/files/_b4_1_000002.h5 /data 275
        ext1276 HDF5 https://zenodo.org/record/5886687/files/_b4_1_000002.h5 /data 276
        ext1277 HDF5 https://zenodo.org/record/5886687/files/_b4_1_000002.h5 /data 277
        ext1278 HDF5 https://zenodo.org/record/5886687/files/_b4_1_000002.h5 /data 278
        ext1279 HDF5 https://zenodo.org/record/5886687/files/_b4_1_000002.h5 /data 279
        ext1280 HDF5 https://zenodo.org/record/5886687/files/_b4_1_000002.h5 /data 280
        ext1281 HDF5 https://zenodo.org/record/5886687/files/_b4_1_000002.h5 /data 281
        ext1282 HDF5 https://zenodo.org/record/5886687/files/_b4_1_000002.h5 /data 282
        ext1283 HDF5 https://zenodo.org/record/5886687/files/_b4_1_000002.h5 /data 283
        ext1284 HDF5 https://zenodo.org/record/5886687/files/_b4_1_000002.h5 /data 284
        ext1285 HDF5 https://zenodo.org/record/5886687/files/_b4_1_000002.h5 /data 285
        ext1286 HDF5 https://zenodo.org/record/5886687/files/_b4_1_000002.h5 /data 286
        ext1287 HDF5 https://zenodo.org/record/5886687/files/_b4_1_000002.h5 /data 287
        ext1288 HDF5 https://zenodo.org/record/5886687/files/_b4_1_000002.h5 /data 288
        ext1289 HDF5 https://zenodo.org/record/5886687/files/_b4_1_000002.h5 /data 289
        ext1290 HDF5 https://zenodo.org/record/5886687/files/_b4_1_000002.h5 /data 290
        ext1291 HDF5 https://zenodo.org/record/5886687/files/_b4_1_000002.h5 /data 291
        ext1292 HDF5 https://zenodo.org/record/5886687/files/_b4_1_000002.h5 /data 292
        ext1293 HDF5 https://zenodo.org/record/5886687/files/_b4_1_000002.h5 /data 293
        ext1294 HDF5 https://zenodo.org/record/5886687/files/_b4_1_000002.h5 /data 294
        ext1295 HDF5 https://zenodo.org/record/5886687/files/_b4_1_000002.h5 /data 295
        ext1296 HDF5 https://zenodo.org/record/5886687/files/_b4_1_000002.h5 /data 296
        ext1297 HDF5 https://zenodo.org/record/5886687/files/_b4_1_000002.h5 /data 297
        ext1298 HDF5 https://zenodo.org/record/5886687/files/_b4_1_000002.h5 /data 298
        ext1299 HDF5 https://zenodo.org/record/5886687/files/_b4_1_000002.h5 /data 299
        ext1300 HDF5 https://zenodo.org/record/5886687/files/_b4_1_000002.h5 /data 300
        ext1301 HDF5 https://zenodo.org/record/5886687/files/_b4_1_000002.h5 /data 301
        ext1302 HDF5 https://zenodo.org/record/5886687/files/_b4_1_000002.h5 /data 302
        ext1303 HDF5 https://zenodo.org/record/5886687/files/_b4_1_000002.h5 /data 303
        ext1304 HDF5 https://zenodo.org/record/5886687/files/_b4_1_000002.h5 /data 304
        ext1305 HDF5 https://zenodo.org/record/5886687/files/_b4_1_000002.h5 /data 305
        ext1306 HDF5 https://zenodo.org/record/5886687/files/_b4_1_000002.h5 /data 306
        ext1307 HDF5 https://zenodo.org/record/5886687/files/_b4_1_000002.h5 /data 307
        ext1308 HDF5 https://zenodo.org/record/5886687/files/_b4_1_000002.h5 /data 308
        ext1309 HDF5 https://zenodo.org/record/5886687/files/_b4_1_000002.h5 /data 309
        ext1310 HDF5 https://zenodo.org/record/5886687/files/_b4_1_000002.h5 /data 310
        ext1311 HDF5 https://zenodo.org/record/5886687/files/_b4_1_000002.h5 /data 311
        ext1312 HDF5 https://zenodo.org/record/5886687/files/_b4_1_000002.h5 /data 312
        ext1313 HDF5 https://zenodo.org/record/5886687/files/_b4_1_000002.h5 /data 313
        ext1314 HDF5 https://zenodo.org/record/5886687/files/_b4_1_000002.h5 /data 314
        ext1315 HDF5 https://zenodo.org/record/5886687/files/_b4_1_000002.h5 /data 315
        ext1316 HDF5 https://zenodo.org/record/5886687/files/_b4_1_000002.h5 /data 316
        ext1317 HDF5 https://zenodo.org/record/5886687/files/_b4_1_000002.h5 /data 317
        ext1318 HDF5 https://zenodo.org/record/5886687/files/_b4_1_000002.h5 /data 318
        ext1319 HDF5 https://zenodo.org/record/5886687/files/_b4_1_000002.h5 /data 319
        ext1320 HDF5 https://zenodo.org/record/5886687/files/_b4_1_000002.h5 /data 320
        ext1321 HDF5 https://zenodo.org/record/5886687/files/_b4_1_000002.h5 /data 321
        ext1322 HDF5 https://zenodo.org/record/5886687/files/_b4_1_000002.h5 /data 322
        ext1323 HDF5 https://zenodo.org/record/5886687/files/_b4_1_000002.h5 /data 323
        ext1324 HDF5 https://zenodo.org/record/5886687/files/_b4_1_000002.h5 /data 324
        ext1325 HDF5 https://zenodo.org/record/5886687/files/_b4_1_000002.h5 /data 325
        ext1326 HDF5 https://zenodo.org/record/5886687/files/_b4_1_000002.h5 /data 326
        ext1327 HDF5 https://zenodo.org/record/5886687/files/_b4_1_000002.h5 /data 327
        ext1328 HDF5 https://zenodo.org/record/5886687/files/_b4_1_000002.h5 /data 328
        ext1329 HDF5 https://zenodo.org/record/5886687/files/_b4_1_000002.h5 /data 329
        ext1330 HDF5 https://zenodo.org/record/5886687/files/_b4_1_000002.h5 /data 330
        ext1331 HDF5 https://zenodo.org/record/5886687/files/_b4_1_000002.h5 /data 331
        ext1332 HDF5 https://zenodo.org/record/5886687/files/_b4_1_000002.h5 /data 332
        ext1333 HDF5 https://zenodo.org/record/5886687/files/_b4_1_000002.h5 /data 333
        ext1334 HDF5 https://zenodo.org/record/5886687/files/_b4_1_000002.h5 /data 334
        ext1335 HDF5 https://zenodo.org/record/5886687/files/_b4_1_000002.h5 /data 335
        ext1336 HDF5 https://zenodo.org/record/5886687/files/_b4_1_000002.h5 /data 336
        ext1337 HDF5 https://zenodo.org/record/5886687/files/_b4_1_000002.h5 /data 337
        ext1338 HDF5 https://zenodo.org/record/5886687/files/_b4_1_000002.h5 /data 338
        ext1339 HDF5 https://zenodo.org/record/5886687/files/_b4_1_000002.h5 /data 339
        ext1340 HDF5 https://zenodo.org/record/5886687/files/_b4_1_000002.h5 /data 340
        ext1341 HDF5 https://zenodo.org/record/5886687/files/_b4_1_000002.h5 /data 341
        ext1342 HDF5 https://zenodo.org/record/5886687/files/_b4_1_000002.h5 /data 342
        ext1343 HDF5 https://zenodo.org/record/5886687/files/_b4_1_000002.h5 /data 343
        ext1344 HDF5 https://zenodo.org/record/5886687/files/_b4_1_000002.h5 /data 344
        ext1345 HDF5 https://zenodo.org/record/5886687/files/_b4_1_000002.h5 /data 345
        ext1346 HDF5 https://zenodo.org/record/5886687/files/_b4_1_000002.h5 /data 346
        ext1347 HDF5 https://zenodo.org/record/5886687/files/_b4_1_000002.h5 /data 347
        ext1348 HDF5 https://zenodo.org/record/5886687/files/_b4_1_000002.h5 /data 348
        ext1349 HDF5 https://zenodo.org/record/5886687/files/_b4_1_000002.h5 /data 349
        ext1350 HDF5 https://zenodo.org/record/5886687/files/_b4_1_000002.h5 /data 350
        ext1351 HDF5 https://zenodo.org/record/5886687/files/_b4_1_000002.h5 /data 351
        ext1352 HDF5 https://zenodo.org/record/5886687/files/_b4_1_000002.h5 /data 352
        ext1353 HDF5 https://zenodo.org/record/5886687/files/_b4_1_000002.h5 /data 353
        ext1354 HDF5 https://zenodo.org/record/5886687/files/_b4_1_000002.h5 /data 354
        ext1355 HDF5 https://zenodo.org/record/5886687/files/_b4_1_000002.h5 /data 355
        ext1356 HDF5 https://zenodo.org/record/5886687/files/_b4_1_000002.h5 /data 356
        ext1357 HDF5 https://zenodo.org/record/5886687/files/_b4_1_000002.h5 /data 357
        ext1358 HDF5 https://zenodo.org/record/5886687/files/_b4_1_000002.h5 /data 358
        ext1359 HDF5 https://zenodo.org/record/5886687/files/_b4_1_000002.h5 /data 359
        ext1360 HDF5 https://zenodo.org/record/5886687/files/_b4_1_000002.h5 /data 360
        ext1361 HDF5 https://zenodo.org/record/5886687/files/_b4_1_000002.h5 /data 361
        ext1362 HDF5 https://zenodo.org/record/5886687/files/_b4_1_000002.h5 /data 362
        ext1363 HDF5 https://zenodo.org/record/5886687/files/_b4_1_000002.h5 /data 363
        ext1364 HDF5 https://zenodo.org/record/5886687/files/_b4_1_000002.h5 /data 364
        ext1365 HDF5 https://zenodo.org/record/5886687/files/_b4_1_000002.h5 /data 365
        ext1366 HDF5 https://zenodo.org/record/5886687/files/_b4_1_000002.h5 /data 366
        ext1367 HDF5 https://zenodo.org/record/5886687/files/_b4_1_000002.h5 /data 367
        ext1368 HDF5 https://zenodo.org/record/5886687/files/_b4_1_000002.h5 /data 368
        ext1369 HDF5 https://zenodo.org/record/5886687/files/_b4_1_000002.h5 /data 369
        ext1370 HDF5 https://zenodo.org/record/5886687/files/_b4_1_000002.h5 /data 370
        ext1371 HDF5 https://zenodo.org/record/5886687/files/_b4_1_000002.h5 /data 371
        ext1372 HDF5 https://zenodo.org/record/5886687/files/_b4_1_000002.h5 /data 372
        ext1373 HDF5 https://zenodo.org/record/5886687/files/_b4_1_000002.h5 /data 373
        ext1374 HDF5 https://zenodo.org/record/5886687/files/_b4_1_000002.h5 /data 374
        ext1375 HDF5 https://zenodo.org/record/5886687/files/_b4_1_000002.h5 /data 375
        ext1376 HDF5 https://zenodo.org/record/5886687/files/_b4_1_000002.h5 /data 376
        ext1377 HDF5 https://zenodo.org/record/5886687/files/_b4_1_000002.h5 /data 377
        ext1378 HDF5 https://zenodo.org/record/5886687/files/_b4_1_000002.h5 /data 378
        ext1379 HDF5 https://zenodo.org/record/5886687/files/_b4_1_000002.h5 /data 379
        ext1380 HDF5 https://zenodo.org/record/5886687/files/_b4_1_000002.h5 /data 380
        ext1381 HDF5 https://zenodo.org/record/5886687/files/_b4_1_000002.h5 /data 381
        ext1382 HDF5 https://zenodo.org/record/5886687/files/_b4_1_000002.h5 /data 382
        ext1383 HDF5 https://zenodo.org/record/5886687/files/_b4_1_000002.h5 /data 383
        ext1384 HDF5 https://zenodo.org/record/5886687/files/_b4_1_000002.h5 /data 384
        ext1385 HDF5 https://zenodo.org/record/5886687/files/_b4_1_000002.h5 /data 385
        ext1386 HDF5 https://zenodo.org/record/5886687/files/_b4_1_000002.h5 /data 386
        ext1387 HDF5 https://zenodo.org/record/5886687/files/_b4_1_000002.h5 /data 387
        ext1388 HDF5 https://zenodo.org/record/5886687/files/_b4_1_000002.h5 /data 388
        ext1389 HDF5 https://zenodo.org/record/5886687/files/_b4_1_000002.h5 /data 389
        ext1390 HDF5 https://zenodo.org/record/5886687/files/_b4_1_000002.h5 /data 390
        ext1391 HDF5 https://zenodo.org/record/5886687/files/_b4_1_000002.h5 /data 391
        ext1392 HDF5 https://zenodo.org/record/5886687/files/_b4_1_000002.h5 /data 392
        ext1393 HDF5 https://zenodo.org/record/5886687/files/_b4_1_000002.h5 /data 393
        ext1394 HDF5 https://zenodo.org/record/5886687/files/_b4_1_000002.h5 /data 394
        ext1395 HDF5 https://zenodo.org/record/5886687/files/_b4_1_000002.h5 /data 395
        ext1396 HDF5 https://zenodo.org/record/5886687/files/_b4_1_000002.h5 /data 396
        ext1397 HDF5 https://zenodo.org/record/5886687/files/_b4_1_000002.h5 /data 397
        ext1398 HDF5 https://zenodo.org/record/5886687/files/_b4_1_000002.h5 /data 398
        ext1399 HDF5 https://zenodo.org/record/5886687/files/_b4_1_000002.h5 /data 399
        ext1400 HDF5 https://zenodo.org/record/5886687/files/_b4_1_000002.h5 /data 400
        ext1401 HDF5 https://zenodo.org/record/5886687/files/_b4_1_000002.h5 /data 401
        ext1402 HDF5 https://zenodo.org/record/5886687/files/_b4_1_000002.h5 /data 402
        ext1403 HDF5 https://zenodo.org/record/5886687/files/_b4_1_000002.h5 /data 403
        ext1404 HDF5 https://zenodo.org/record/5886687/files/_b4_1_000002.h5 /data 404
        ext1405 HDF5 https://zenodo.org/record/5886687/files/_b4_1_000002.h5 /data 405
        ext1406 HDF5 https://zenodo.org/record/5886687/files/_b4_1_000002.h5 /data 406
        ext1407 HDF5 https://zenodo.org/record/5886687/files/_b4_1_000002.h5 /data 407
        ext1408 HDF5 https://zenodo.org/record/5886687/files/_b4_1_000002.h5 /data 408
        ext1409 HDF5 https://zenodo.org/record/5886687/files/_b4_1_000002.h5 /data 409
        ext1410 HDF5 https://zenodo.org/record/5886687/files/_b4_1_000002.h5 /data 410
        ext1411 HDF5 https://zenodo.org/record/5886687/files/_b4_1_000002.h5 /data 411
        ext1412 HDF5 https://zenodo.org/record/5886687/files/_b4_1_000002.h5 /data 412
        ext1413 HDF5 https://zenodo.org/record/5886687/files/_b4_1_000002.h5 /data 413
        ext1414 HDF5 https://zenodo.org/record/5886687/files/_b4_1_000002.h5 /data 414
        ext1415 HDF5 https://zenodo.org/record/5886687/files/_b4_1_000002.h5 /data 415
        ext1416 HDF5 https://zenodo.org/record/5886687/files/_b4_1_000002.h5 /data 416
        ext1417 HDF5 https://zenodo.org/record/5886687/files/_b4_1_000002.h5 /data 417
        ext1418 HDF5 https://zenodo.org/record/5886687/files/_b4_1_000002.h5 /data 418
        ext1419 HDF5 https://zenodo.org/record/5886687/files/_b4_1_000002.h5 /data 419
        ext1420 HDF5 https://zenodo.org/record/5886687/files/_b4_1_000002.h5 /data 420
        ext1421 HDF5 https://zenodo.org/record/5886687/files/_b4_1_000002.h5 /data 421
        ext1422 HDF5 https://zenodo.org/record/5886687/files/_b4_1_000002.h5 /data 422
        ext1423 HDF5 https://zenodo.org/record/5886687/files/_b4_1_000002.h5 /data 423
        ext1424 HDF5 https://zenodo.org/record/5886687/files/_b4_1_000002.h5 /data 424
        ext1425 HDF5 https://zenodo.org/record/5886687/files/_b4_1_000002.h5 /data 425
        ext1426 HDF5 https://zenodo.org/record/5886687/files/_b4_1_000002.h5 /data 426
        ext1427 HDF5 https://zenodo.org/record/5886687/files/_b4_1_000002.h5 /data 427
        ext1428 HDF5 https://zenodo.org/record/5886687/files/_b4_1_000002.h5 /data 428
        ext1429 HDF5 https://zenodo.org/record/5886687/files/_b4_1_000002.h5 /data 429
        ext1430 HDF5 https://zenodo.org/record/5886687/files/_b4_1_000002.h5 /data 430
        ext1431 HDF5 https://zenodo.org/record/5886687/files/_b4_1_000002.h5 /data 431
        ext1432 HDF5 https://zenodo.org/record/5886687/files/_b4_1_000002.h5 /data 432
        ext1433 HDF5 https://zenodo.org/record/5886687/files/_b4_1_000002.h5 /data 433
        ext1434 HDF5 https://zenodo.org/record/5886687/files/_b4_1_000002.h5 /data 434
        ext1435 HDF5 https://zenodo.org/record/5886687/files/_b4_1_000002.h5 /data 435
        ext1436 HDF5 https://zenodo.org/record/5886687/files/_b4_1_000002.h5 /data 436
        ext1437 HDF5 https://zenodo.org/record/5886687/files/_b4_1_000002.h5 /data 437
        ext1438 HDF5 https://zenodo.org/record/5886687/files/_b4_1_000002.h5 /data 438
        ext1439 HDF5 https://zenodo.org/record/5886687/files/_b4_1_000002.h5 /data 439
        ext1440 HDF5 https://zenodo.org/record/5886687/files/_b4_1_000002.h5 /data 440
        ext1441 HDF5 https://zenodo.org/record/5886687/files/_b4_1_000002.h5 /data 441
        ext1442 HDF5 https://zenodo.org/record/5886687/files/_b4_1_000002.h5 /data 442
        ext1443 HDF5 https://zenodo.org/record/5886687/files/_b4_1_000002.h5 /data 443
        ext1444 HDF5 https://zenodo.org/record/5886687/files/_b4_1_000002.h5 /data 444
        ext1445 HDF5 https://zenodo.org/record/5886687/files/_b4_1_000002.h5 /data 445
        ext1446 HDF5 https://zenodo.org/record/5886687/files/_b4_1_000002.h5 /data 446
        ext1447 HDF5 https://zenodo.org/record/5886687/files/_b4_1_000002.h5 /data 447
        ext1448 HDF5 https://zenodo.org/record/5886687/files/_b4_1_000002.h5 /data 448
        ext1449 HDF5 https://zenodo.org/record/5886687/files/_b4_1_000002.h5 /data 449
        ext1450 HDF5 https://zenodo.org/record/5886687/files/_b4_1_000002.h5 /data 450
        ext1451 HDF5 https://zenodo.org/record/5886687/files/_b4_1_000002.h5 /data 451
        ext1452 HDF5 https://zenodo.org/record/5886687/files/_b4_1_000002.h5 /data 452
        ext1453 HDF5 https://zenodo.org/record/5886687/files/_b4_1_000002.h5 /data 453
        ext1454 HDF5 https://zenodo.org/record/5886687/files/_b4_1_000002.h5 /data 454
        ext1455 HDF5 https://zenodo.org/record/5886687/files/_b4_1_000002.h5 /data 455
        ext1456 HDF5 https://zenodo.org/record/5886687/files/_b4_1_000002.h5 /data 456
        ext1457 HDF5 https://zenodo.org/record/5886687/files/_b4_1_000002.h5 /data 457
        ext1458 HDF5 https://zenodo.org/record/5886687/files/_b4_1_000002.h5 /data 458
        ext1459 HDF5 https://zenodo.org/record/5886687/files/_b4_1_000002.h5 /data 459
        ext1460 HDF5 https://zenodo.org/record/5886687/files/_b4_1_000002.h5 /data 460
        ext1461 HDF5 https://zenodo.org/record/5886687/files/_b4_1_000002.h5 /data 461
        ext1462 HDF5 https://zenodo.org/record/5886687/files/_b4_1_000002.h5 /data 462
        ext1463 HDF5 https://zenodo.org/record/5886687/files/_b4_1_000002.h5 /data 463
        ext1464 HDF5 https://zenodo.org/record/5886687/files/_b4_1_000002.h5 /data 464
        ext1465 HDF5 https://zenodo.org/record/5886687/files/_b4_1_000002.h5 /data 465
        ext1466 HDF5 https://zenodo.org/record/5886687/files/_b4_1_000002.h5 /data 466
        ext1467 HDF5 https://zenodo.org/record/5886687/files/_b4_1_000002.h5 /data 467
        ext1468 HDF5 https://zenodo.org/record/5886687/files/_b4_1_000002.h5 /data 468
        ext1469 HDF5 https://zenodo.org/record/5886687/files/_b4_1_000002.h5 /data 469
        ext1470 HDF5 https://zenodo.org/record/5886687/files/_b4_1_000002.h5 /data 470
        ext1471 HDF5 https://zenodo.org/record/5886687/files/_b4_1_000002.h5 /data 471
        ext1472 HDF5 https://zenodo.org/record/5886687/files/_b4_1_000002.h5 /data 472
        ext1473 HDF5 https://zenodo.org/record/5886687/files/_b4_1_000002.h5 /data 473
        ext1474 HDF5 https://zenodo.org/record/5886687/files/_b4_1_000002.h5 /data 474
        ext1475 HDF5 https://zenodo.org/record/5886687/files/_b4_1_000002.h5 /data 475
        ext1476 HDF5 https://zenodo.org/record/5886687/files/_b4_1_000002.h5 /data 476
        ext1477 HDF5 https://zenodo.org/record/5886687/files/_b4_1_000002.h5 /data 477
        ext1478 HDF5 https://zenodo.org/record/5886687/files/_b4_1_000002.h5 /data 478
        ext1479 HDF5 https://zenodo.org/record/5886687/files/_b4_1_000002.h5 /data 479
        ext1480 HDF5 https://zenodo.org/record/5886687/files/_b4_1_000002.h5 /data 480
        ext1481 HDF5 https://zenodo.org/record/5886687/files/_b4_1_000002.h5 /data 481
        ext1482 HDF5 https://zenodo.org/record/5886687/files/_b4_1_000002.h5 /data 482
        ext1483 HDF5 https://zenodo.org/record/5886687/files/_b4_1_000002.h5 /data 483
        ext1484 HDF5 https://zenodo.org/record/5886687/files/_b4_1_000002.h5 /data 484
        ext1485 HDF5 https://zenodo.org/record/5886687/files/_b4_1_000002.h5 /data 485
        ext1486 HDF5 https://zenodo.org/record/5886687/files/_b4_1_000002.h5 /data 486
        ext1487 HDF5 https://zenodo.org/record/5886687/files/_b4_1_000002.h5 /data 487
        ext1488 HDF5 https://zenodo.org/record/5886687/files/_b4_1_000002.h5 /data 488
        ext1489 HDF5 https://zenodo.org/record/5886687/files/_b4_1_000002.h5 /data 489
        ext1490 HDF5 https://zenodo.org/record/5886687/files/_b4_1_000002.h5 /data 490
        ext1491 HDF5 https://zenodo.org/record/5886687/files/_b4_1_000002.h5 /data 491
        ext1492 HDF5 https://zenodo.org/record/5886687/files/_b4_1_000002.h5 /data 492
        ext1493 HDF5 https://zenodo.org/record/5886687/files/_b4_1_000002.h5 /data 493
        ext1494 HDF5 https://zenodo.org/record/5886687/files/_b4_1_000002.h5 /data 494
        ext1495 HDF5 https://zenodo.org/record/5886687/files/_b4_1_000002.h5 /data 495
        ext1496 HDF5 https://zenodo.org/record/5886687/files/_b4_1_000002.h5 /data 496
        ext1497 HDF5 https://zenodo.org/record/5886687/files/_b4_1_000002.h5 /data 497
        ext1498 HDF5 https://zenodo.org/record/5886687/files/_b4_1_000002.h5 /data 498
        ext1499 HDF5 https://zenodo.org/record/5886687/files/_b4_1_000002.h5 /data 499
        ext1500 HDF5 https://zenodo.org/record/5886687/files/_b4_1_000002.h5 /data 500
        ext1501 HDF5 https://zenodo.org/record/5886687/files/_b4_1_000002.h5 /data 501
        ext1502 HDF5 https://zenodo.org/record/5886687/files/_b4_1_000002.h5 /data 502
        ext1503 HDF5 https://zenodo.org/record/5886687/files/_b4_1_000002.h5 /data 503
        ext1504 HDF5 https://zenodo.org/record/5886687/files/_b4_1_000002.h5 /data 504
        ext1505 HDF5 https://zenodo.org/record/5886687/files/_b4_1_000002.h5 /data 505
        ext1506 HDF5 https://zenodo.org/record/5886687/files/_b4_1_000002.h5 /data 506
        ext1507 HDF5 https://zenodo.org/record/5886687/files/_b4_1_000002.h5 /data 507
        ext1508 HDF5 https://zenodo.org/record/5886687/files/_b4_1_000002.h5 /data 508
        ext1509 HDF5 https://zenodo.org/record/5886687/files/_b4_1_000002.h5 /data 509
        ext1510 HDF5 https://zenodo.org/record/5886687/files/_b4_1_000002.h5 /data 510
        ext1511 HDF5 https://zenodo.org/record/5886687/files/_b4_1_000002.h5 /data 511
        ext1512 HDF5 https://zenodo.org/record/5886687/files/_b4_1_000002.h5 /data 512
        ext1513 HDF5 https://zenodo.org/record/5886687/files/_b4_1_000002.h5 /data 513
        ext1514 HDF5 https://zenodo.org/record/5886687/files/_b4_1_000002.h5 /data 514
        ext1515 HDF5 https://zenodo.org/record/5886687/files/_b4_1_000002.h5 /data 515
        ext1516 HDF5 https://zenodo.org/record/5886687/files/_b4_1_000002.h5 /data 516
        ext1517 HDF5 https://zenodo.org/record/5886687/files/_b4_1_000002.h5 /data 517
        ext1518 HDF5 https://zenodo.org/record/5886687/files/_b4_1_000002.h5 /data 518
        ext1519 HDF5 https://zenodo.org/record/5886687/files/_b4_1_000002.h5 /data 519
        ext1520 HDF5 https://zenodo.org/record/5886687/files/_b4_1_000002.h5 /data 520
        ext1521 HDF5 https://zenodo.org/record/5886687/files/_b4_1_000002.h5 /data 521
        ext1522 HDF5 https://zenodo.org/record/5886687/files/_b4_1_000002.h5 /data 522
        ext1523 HDF5 https://zenodo.org/record/5886687/files/_b4_1_000002.h5 /data 523
        ext1524 HDF5 https://zenodo.org/record/5886687/files/_b4_1_000002.h5 /data 524
        ext1525 HDF5 https://zenodo.org/record/5886687/files/_b4_1_000002.h5 /data 525
        ext1526 HDF5 https://zenodo.org/record/5886687/files/_b4_1_000002.h5 /data 526
        ext1527 HDF5 https://zenodo.org/record/5886687/files/_b4_1_000002.h5 /data 527
        ext1528 HDF5 https://zenodo.org/record/5886687/files/_b4_1_000002.h5 /data 528
        ext1529 HDF5 https://zenodo.org/record/5886687/files/_b4_1_000002.h5 /data 529
        ext1530 HDF5 https://zenodo.org/record/5886687/files/_b4_1_000002.h5 /data 530
        ext1531 HDF5 https://zenodo.org/record/5886687/files/_b4_1_000002.h5 /data 531
        ext1532 HDF5 https://zenodo.org/record/5886687/files/_b4_1_000002.h5 /data 532
        ext1533 HDF5 https://zenodo.org/record/5886687/files/_b4_1_000002.h5 /data 533
        ext1534 HDF5 https://zenodo.org/record/5886687/files/_b4_1_000002.h5 /data 534
        ext1535 HDF5 https://zenodo.org/record/5886687/files/_b4_1_000002.h5 /data 535
        ext1536 HDF5 https://zenodo.org/record/5886687/files/_b4_1_000002.h5 /data 536
        ext1537 HDF5 https://zenodo.org/record/5886687/files/_b4_1_000002.h5 /data 537
        ext1538 HDF5 https://zenodo.org/record/5886687/files/_b4_1_000002.h5 /data 538
        ext1539 HDF5 https://zenodo.org/record/5886687/files/_b4_1_000002.h5 /data 539
        ext1540 HDF5 https://zenodo.org/record/5886687/files/_b4_1_000002.h5 /data 540
        ext1541 HDF5 https://zenodo.org/record/5886687/files/_b4_1_000002.h5 /data 541
        ext1542 HDF5 https://zenodo.org/record/5886687/files/_b4_1_000002.h5 /data 542
        ext1543 HDF5 https://zenodo.org/record/5886687/files/_b4_1_000002.h5 /data 543
        ext1544 HDF5 https://zenodo.org/record/5886687/files/_b4_1_000002.h5 /data 544
        ext1545 HDF5 https://zenodo.org/record/5886687/files/_b4_1_000002.h5 /data 545
        ext1546 HDF5 https://zenodo.org/record/5886687/files/_b4_1_000002.h5 /data 546
        ext1547 HDF5 https://zenodo.org/record/5886687/files/_b4_1_000002.h5 /data 547
        ext1548 HDF5 https://zenodo.org/record/5886687/files/_b4_1_000002.h5 /data 548
        ext1549 HDF5 https://zenodo.org/record/5886687/files/_b4_1_000002.h5 /data 549
        ext1550 HDF5 https://zenodo.org/record/5886687/files/_b4_1_000002.h5 /data 550
        ext1551 HDF5 https://zenodo.org/record/5886687/files/_b4_1_000002.h5 /data 551
        ext1552 HDF5 https://zenodo.org/record/5886687/files/_b4_1_000002.h5 /data 552
        ext1553 HDF5 https://zenodo.org/record/5886687/files/_b4_1_000002.h5 /data 553
        ext1554 HDF5 https://zenodo.org/record/5886687/files/_b4_1_000002.h5 /data 554
        ext1555 HDF5 https://zenodo.org/record/5886687/files/_b4_1_000002.h5 /data 555
        ext1556 HDF5 https://zenodo.org/record/5886687/files/_b4_1_000002.h5 /data 556
        ext1557 HDF5 https://zenodo.org/record/5886687/files/_b4_1_000002.h5 /data 557
        ext1558 HDF5 https://zenodo.org/record/5886687/files/_b4_1_000002.h5 /data 558
        ext1559 HDF5 https://zenodo.org/record/5886687/files/_b4_1_000002.h5 /data 559
        ext1560 HDF5 https://zenodo.org/record/5886687/files/_b4_1_000002.h5 /data 560
        ext1561 HDF5 https://zenodo.org/record/5886687/files/_b4_1_000002.h5 /data 561
        ext1562 HDF5 https://zenodo.org/record/5886687/files/_b4_1_000002.h5 /data 562
        ext1563 HDF5 https://zenodo.org/record/5886687/files/_b4_1_000002.h5 /data 563
        ext1564 HDF5 https://zenodo.org/record/5886687/files/_b4_1_000002.h5 /data 564
        ext1565 HDF5 https://zenodo.org/record/5886687/files/_b4_1_000002.h5 /data 565
        ext1566 HDF5 https://zenodo.org/record/5886687/files/_b4_1_000002.h5 /data 566
        ext1567 HDF5 https://zenodo.org/record/5886687/files/_b4_1_000002.h5 /data 567
        ext1568 HDF5 https://zenodo.org/record/5886687/files/_b4_1_000002.h5 /data 568
        ext1569 HDF5 https://zenodo.org/record/5886687/files/_b4_1_000002.h5 /data 569
        ext1570 HDF5 https://zenodo.org/record/5886687/files/_b4_1_000002.h5 /data 570
        ext1571 HDF5 https://zenodo.org/record/5886687/files/_b4_1_000002.h5 /data 571
        ext1572 HDF5 https://zenodo.org/record/5886687/files/_b4_1_000002.h5 /data 572
        ext1573 HDF5 https://zenodo.org/record/5886687/files/_b4_1_000002.h5 /data 573
        ext1574 HDF5 https://zenodo.org/record/5886687/files/_b4_1_000002.h5 /data 574
        ext1575 HDF5 https://zenodo.org/record/5886687/files/_b4_1_000002.h5 /data 575
        ext1576 HDF5 https://zenodo.org/record/5886687/files/_b4_1_000002.h5 /data 576
        ext1577 HDF5 https://zenodo.org/record/5886687/files/_b4_1_000002.h5 /data 577
        ext1578 HDF5 https://zenodo.org/record/5886687/files/_b4_1_000002.h5 /data 578
        ext1579 HDF5 https://zenodo.org/record/5886687/files/_b4_1_000002.h5 /data 579
        ext1580 HDF5 https://zenodo.org/record/5886687/files/_b4_1_000002.h5 /data 580
        ext1581 HDF5 https://zenodo.org/record/5886687/files/_b4_1_000002.h5 /data 581
        ext1582 HDF5 https://zenodo.org/record/5886687/files/_b4_1_000002.h5 /data 582
        ext1583 HDF5 https://zenodo.org/record/5886687/files/_b4_1_000002.h5 /data 583
        ext1584 HDF5 https://zenodo.org/record/5886687/files/_b4_1_000002.h5 /data 584
        ext1585 HDF5 https://zenodo.org/record/5886687/files/_b4_1_000002.h5 /data 585
        ext1586 HDF5 https://zenodo.org/record/5886687/files/_b4_1_000002.h5 /data 586
        ext1587 HDF5 https://zenodo.org/record/5886687/files/_b4_1_000002.h5 /data 587
        ext1588 HDF5 https://zenodo.org/record/5886687/files/_b4_1_000002.h5 /data 588
        ext1589 HDF5 https://zenodo.org/record/5886687/files/_b4_1_000002.h5 /data 589
        ext1590 HDF5 https://zenodo.org/record/5886687/files/_b4_1_000002.h5 /data 590
        ext1591 HDF5 https://zenodo.org/record/5886687/files/_b4_1_000002.h5 /data 591
        ext1592 HDF5 https://zenodo.org/record/5886687/files/_b4_1_000002.h5 /data 592
        ext1593 HDF5 https://zenodo.org/record/5886687/files/_b4_1_000002.h5 /data 593
        ext1594 HDF5 https://zenodo.org/record/5886687/files/_b4_1_000002.h5 /data 594
        ext1595 HDF5 https://zenodo.org/record/5886687/files/_b4_1_000002.h5 /data 595
        ext1596 HDF5 https://zenodo.org/record/5886687/files/_b4_1_000002.h5 /data 596
        ext1597 HDF5 https://zenodo.org/record/5886687/files/_b4_1_000002.h5 /data 597
        ext1598 HDF5 https://zenodo.org/record/5886687/files/_b4_1_000002.h5 /data 598
        ext1599 HDF5 https://zenodo.org/record/5886687/files/_b4_1_000002.h5 /data 599
        ext1600 HDF5 https://zenodo.org/record/5886687/files/_b4_1_000002.h5 /data 600
        ext1601 HDF5 https://zenodo.org/record/5886687/files/_b4_1_000002.h5 /data 601
        ext1602 HDF5 https://zenodo.org/record/5886687/files/_b4_1_000002.h5 /data 602
        ext1603 HDF5 https://zenodo.org/record/5886687/files/_b4_1_000002.h5 /data 603
        ext1604 HDF5 https://zenodo.org/record/5886687/files/_b4_1_000002.h5 /data 604
        ext1605 HDF5 https://zenodo.org/record/5886687/files/_b4_1_000002.h5 /data 605
        ext1606 HDF5 https://zenodo.org/record/5886687/files/_b4_1_000002.h5 /data 606
        ext1607 HDF5 https://zenodo.org/record/5886687/files/_b4_1_000002.h5 /data 607
        ext1608 HDF5 https://zenodo.org/record/5886687/files/_b4_1_000002.h5 /data 608
        ext1609 HDF5 https://zenodo.org/record/5886687/files/_b4_1_000002.h5 /data 609
        ext1610 HDF5 https://zenodo.org/record/5886687/files/_b4_1_000002.h5 /data 610
        ext1611 HDF5 https://zenodo.org/record/5886687/files/_b4_1_000002.h5 /data 611
        ext1612 HDF5 https://zenodo.org/record/5886687/files/_b4_1_000002.h5 /data 612
        ext1613 HDF5 https://zenodo.org/record/5886687/files/_b4_1_000002.h5 /data 613
        ext1614 HDF5 https://zenodo.org/record/5886687/files/_b4_1_000002.h5 /data 614
        ext1615 HDF5 https://zenodo.org/record/5886687/files/_b4_1_000002.h5 /data 615
        ext1616 HDF5 https://zenodo.org/record/5886687/files/_b4_1_000002.h5 /data 616
        ext1617 HDF5 https://zenodo.org/record/5886687/files/_b4_1_000002.h5 /data 617
        ext1618 HDF5 https://zenodo.org/record/5886687/files/_b4_1_000002.h5 /data 618
        ext1619 HDF5 https://zenodo.org/record/5886687/files/_b4_1_000002.h5 /data 619
        ext1620 HDF5 https://zenodo.org/record/5886687/files/_b4_1_000002.h5 /data 620
        ext1621 HDF5 https://zenodo.org/record/5886687/files/_b4_1_000002.h5 /data 621
        ext1622 HDF5 https://zenodo.org/record/5886687/files/_b4_1_000002.h5 /data 622
        ext1623 HDF5 https://zenodo.org/record/5886687/files/_b4_1_000002.h5 /data 623
        ext1624 HDF5 https://zenodo.org/record/5886687/files/_b4_1_000002.h5 /data 624
        ext1625 HDF5 https://zenodo.org/record/5886687/files/_b4_1_000002.h5 /data 625
        ext1626 HDF5 https://zenodo.org/record/5886687/files/_b4_1_000002.h5 /data 626
        ext1627 HDF5 https://zenodo.org/record/5886687/files/_b4_1_000002.h5 /data 627
        ext1628 HDF5 https://zenodo.org/record/5886687/files/_b4_1_000002.h5 /data 628
        ext1629 HDF5 https://zenodo.org/record/5886687/files/_b4_1_000002.h5 /data 629
        ext1630 HDF5 https://zenodo.org/record/5886687/files/_b4_1_000002.h5 /data 630
        ext1631 HDF5 https://zenodo.org/record/5886687/files/_b4_1_000002.h5 /data 631
        ext1632 HDF5 https://zenodo.org/record/5886687/files/_b4_1_000002.h5 /data 632
        ext1633 HDF5 https://zenodo.org/record/5886687/files/_b4_1_000002.h5 /data 633
        ext1634 HDF5 https://zenodo.org/record/5886687/files/_b4_1_000002.h5 /data 634
        ext1635 HDF5 https://zenodo.org/record/5886687/files/_b4_1_000002.h5 /data 635
        ext1636 HDF5 https://zenodo.org/record/5886687/files/_b4_1_000002.h5 /data 636
        ext1637 HDF5 https://zenodo.org/record/5886687/files/_b4_1_000002.h5 /data 637
        ext1638 HDF5 https://zenodo.org/record/5886687/files/_b4_1_000002.h5 /data 638
        ext1639 HDF5 https://zenodo.org/record/5886687/files/_b4_1_000002.h5 /data 639
        ext1640 HDF5 https://zenodo.org/record/5886687/files/_b4_1_000002.h5 /data 640
        ext1641 HDF5 https://zenodo.org/record/5886687/files/_b4_1_000002.h5 /data 641
        ext1642 HDF5 https://zenodo.org/record/5886687/files/_b4_1_000002.h5 /data 642
        ext1643 HDF5 https://zenodo.org/record/5886687/files/_b4_1_000002.h5 /data 643
        ext1644 HDF5 https://zenodo.org/record/5886687/files/_b4_1_000002.h5 /data 644
        ext1645 HDF5 https://zenodo.org/record/5886687/files/_b4_1_000002.h5 /data 645
        ext1646 HDF5 https://zenodo.org/record/5886687/files/_b4_1_000002.h5 /data 646
        ext1647 HDF5 https://zenodo.org/record/5886687/files/_b4_1_000002.h5 /data 647
        ext1648 HDF5 https://zenodo.org/record/5886687/files/_b4_1_000002.h5 /data 648
        ext1649 HDF5 https://zenodo.org/record/5886687/files/_b4_1_000002.h5 /data 649
        ext1650 HDF5 https://zenodo.org/record/5886687/files/_b4_1_000002.h5 /data 650
        ext1651 HDF5 https://zenodo.org/record/5886687/files/_b4_1_000002.h5 /data 651
        ext1652 HDF5 https://zenodo.org/record/5886687/files/_b4_1_000002.h5 /data 652
        ext1653 HDF5 https://zenodo.org/record/5886687/files/_b4_1_000002.h5 /data 653
        ext1654 HDF5 https://zenodo.org/record/5886687/files/_b4_1_000002.h5 /data 654
        ext1655 HDF5 https://zenodo.org/record/5886687/files/_b4_1_000002.h5 /data 655
        ext1656 HDF5 https://zenodo.org/record/5886687/files/_b4_1_000002.h5 /data 656
        ext1657 HDF5 https://zenodo.org/record/5886687/files/_b4_1_000002.h5 /data 657
        ext1658 HDF5 https://zenodo.org/record/5886687/files/_b4_1_000002.h5 /data 658
        ext1659 HDF5 https://zenodo.org/record/5886687/files/_b4_1_000002.h5 /data 659
        ext1660 HDF5 https://zenodo.org/record/5886687/files/_b4_1_000002.h5 /data 660
        ext1661 HDF5 https://zenodo.org/record/5886687/files/_b4_1_000002.h5 /data 661
        ext1662 HDF5 https://zenodo.org/record/5886687/files/_b4_1_000002.h5 /data 662
        ext1663 HDF5 https://zenodo.org/record/5886687/files/_b4_1_000002.h5 /data 663
        ext1664 HDF5 https://zenodo.org/record/5886687/files/_b4_1_000002.h5 /data 664
        ext1665 HDF5 https://zenodo.org/record/5886687/files/_b4_1_000002.h5 /data 665
        ext1666 HDF5 https://zenodo.org/record/5886687/files/_b4_1_000002.h5 /data 666
        ext1667 HDF5 https://zenodo.org/record/5886687/files/_b4_1_000002.h5 /data 667
        ext1668 HDF5 https://zenodo.org/record/5886687/files/_b4_1_000002.h5 /data 668
        ext1669 HDF5 https://zenodo.org/record/5886687/files/_b4_1_000002.h5 /data 669
        ext1670 HDF5 https://zenodo.org/record/5886687/files/_b4_1_000002.h5 /data 670
        ext1671 HDF5 https://zenodo.org/record/5886687/files/_b4_1_000002.h5 /data 671
        ext1672 HDF5 https://zenodo.org/record/5886687/files/_b4_1_000002.h5 /data 672
        ext1673 HDF5 https://zenodo.org/record/5886687/files/_b4_1_000002.h5 /data 673
        ext1674 HDF5 https://zenodo.org/record/5886687/files/_b4_1_000002.h5 /data 674
        ext1675 HDF5 https://zenodo.org/record/5886687/files/_b4_1_000002.h5 /data 675
        ext1676 HDF5 https://zenodo.org/record/5886687/files/_b4_1_000002.h5 /data 676
        ext1677 HDF5 https://zenodo.org/record/5886687/files/_b4_1_000002.h5 /data 677
        ext1678 HDF5 https://zenodo.org/record/5886687/files/_b4_1_000002.h5 /data 678
        ext1679 HDF5 https://zenodo.org/record/5886687/files/_b4_1_000002.h5 /data 679
        ext1680 HDF5 https://zenodo.org/record/5886687/files/_b4_1_000002.h5 /data 680
        ext1681 HDF5 https://zenodo.org/record/5886687/files/_b4_1_000002.h5 /data 681
        ext1682 HDF5 https://zenodo.org/record/5886687/files/_b4_1_000002.h5 /data 682
        ext1683 HDF5 https://zenodo.org/record/5886687/files/_b4_1_000002.h5 /data 683
        ext1684 HDF5 https://zenodo.org/record/5886687/files/_b4_1_000002.h5 /data 684
        ext1685 HDF5 https://zenodo.org/record/5886687/files/_b4_1_000002.h5 /data 685
        ext1686 HDF5 https://zenodo.org/record/5886687/files/_b4_1_000002.h5 /data 686
        ext1687 HDF5 https://zenodo.org/record/5886687/files/_b4_1_000002.h5 /data 687
        ext1688 HDF5 https://zenodo.org/record/5886687/files/_b4_1_000002.h5 /data 688
        ext1689 HDF5 https://zenodo.org/record/5886687/files/_b4_1_000002.h5 /data 689
        ext1690 HDF5 https://zenodo.org/record/5886687/files/_b4_1_000002.h5 /data 690
        ext1691 HDF5 https://zenodo.org/record/5886687/files/_b4_1_000002.h5 /data 691
        ext1692 HDF5 https://zenodo.org/record/5886687/files/_b4_1_000002.h5 /data 692
        ext1693 HDF5 https://zenodo.org/record/5886687/files/_b4_1_000002.h5 /data 693
        ext1694 HDF5 https://zenodo.org/record/5886687/files/_b4_1_000002.h5 /data 694
        ext1695 HDF5 https://zenodo.org/record/5886687/files/_b4_1_000002.h5 /data 695
        ext1696 HDF5 https://zenodo.org/record/5886687/files/_b4_1_000002.h5 /data 696
        ext1697 HDF5 https://zenodo.org/record/5886687/files/_b4_1_000002.h5 /data 697
        ext1698 HDF5 https://zenodo.org/record/5886687/files/_b4_1_000002.h5 /data 698
        ext1699 HDF5 https://zenodo.org/record/5886687/files/_b4_1_000002.h5 /data 699
        ext1700 HDF5 https://zenodo.org/record/5886687/files/_b4_1_000002.h5 /data 700
        ext1701 HDF5 https://zenodo.org/record/5886687/files/_b4_1_000002.h5 /data 701
        ext1702 HDF5 https://zenodo.org/record/5886687/files/_b4_1_000002.h5 /data 702
        ext1703 HDF5 https://zenodo.org/record/5886687/files/_b4_1_000002.h5 /data 703
        ext1704 HDF5 https://zenodo.org/record/5886687/files/_b4_1_000002.h5 /data 704
        ext1705 HDF5 https://zenodo.org/record/5886687/files/_b4_1_000002.h5 /data 705
        ext1706 HDF5 https://zenodo.org/record/5886687/files/_b4_1_000002.h5 /data 706
        ext1707 HDF5 https://zenodo.org/record/5886687/files/_b4_1_000002.h5 /data 707
        ext1708 HDF5 https://zenodo.org/record/5886687/files/_b4_1_000002.h5 /data 708
        ext1709 HDF5 https://zenodo.org/record/5886687/files/_b4_1_000002.h5 /data 709
        ext1710 HDF5 https://zenodo.org/record/5886687/files/_b4_1_000002.h5 /data 710
        ext1711 HDF5 https://zenodo.org/record/5886687/files/_b4_1_000002.h5 /data 711
        ext1712 HDF5 https://zenodo.org/record/5886687/files/_b4_1_000002.h5 /data 712
        ext1713 HDF5 https://zenodo.org/record/5886687/files/_b4_1_000002.h5 /data 713
        ext1714 HDF5 https://zenodo.org/record/5886687/files/_b4_1_000002.h5 /data 714
        ext1715 HDF5 https://zenodo.org/record/5886687/files/_b4_1_000002.h5 /data 715
        ext1716 HDF5 https://zenodo.org/record/5886687/files/_b4_1_000002.h5 /data 716
        ext1717 HDF5 https://zenodo.org/record/5886687/files/_b4_1_000002.h5 /data 717
        ext1718 HDF5 https://zenodo.org/record/5886687/files/_b4_1_000002.h5 /data 718
        ext1719 HDF5 https://zenodo.org/record/5886687/files/_b4_1_000002.h5 /data 719
        ext1720 HDF5 https://zenodo.org/record/5886687/files/_b4_1_000002.h5 /data 720
        ext1721 HDF5 https://zenodo.org/record/5886687/files/_b4_1_000002.h5 /data 721
        ext1722 HDF5 https://zenodo.org/record/5886687/files/_b4_1_000002.h5 /data 722
        ext1723 HDF5 https://zenodo.org/record/5886687/files/_b4_1_000002.h5 /data 723
        ext1724 HDF5 https://zenodo.org/record/5886687/files/_b4_1_000002.h5 /data 724
        ext1725 HDF5 https://zenodo.org/record/5886687/files/_b4_1_000002.h5 /data 725
        ext1726 HDF5 https://zenodo.org/record/5886687/files/_b4_1_000002.h5 /data 726
        ext1727 HDF5 https://zenodo.org/record/5886687/files/_b4_1_000002.h5 /data 727
        ext1728 HDF5 https://zenodo.org/record/5886687/files/_b4_1_000002.h5 /data 728
        ext1729 HDF5 https://zenodo.org/record/5886687/files/_b4_1_000002.h5 /data 729
        ext1730 HDF5 https://zenodo.org/record/5886687/files/_b4_1_000002.h5 /data 730
        ext1731 HDF5 https://zenodo.org/record/5886687/files/_b4_1_000002.h5 /data 731
        ext1732 HDF5 https://zenodo.org/record/5886687/files/_b4_1_000002.h5 /data 732
        ext1733 HDF5 https://zenodo.org/record/5886687/files/_b4_1_000002.h5 /data 733
        ext1734 HDF5 https://zenodo.org/record/5886687/files/_b4_1_000002.h5 /data 734
        ext1735 HDF5 https://zenodo.org/record/5886687/files/_b4_1_000002.h5 /data 735
        ext1736 HDF5 https://zenodo.org/record/5886687/files/_b4_1_000002.h5 /data 736
        ext1737 HDF5 https://zenodo.org/record/5886687/files/_b4_1_000002.h5 /data 737
        ext1738 HDF5 https://zenodo.org/record/5886687/files/_b4_1_000002.h5 /data 738
        ext1739 HDF5 https://zenodo.org/record/5886687/files/_b4_1_000002.h5 /data 739
        ext1740 HDF5 https://zenodo.org/record/5886687/files/_b4_1_000002.h5 /data 740
        ext1741 HDF5 https://zenodo.org/record/5886687/files/_b4_1_000002.h5 /data 741
        ext1742 HDF5 https://zenodo.org/record/5886687/files/_b4_1_000002.h5 /data 742
        ext1743 HDF5 https://zenodo.org/record/5886687/files/_b4_1_000002.h5 /data 743
        ext1744 HDF5 https://zenodo.org/record/5886687/files/_b4_1_000002.h5 /data 744
        ext1745 HDF5 https://zenodo.org/record/5886687/files/_b4_1_000002.h5 /data 745
        ext1746 HDF5 https://zenodo.org/record/5886687/files/_b4_1_000002.h5 /data 746
        ext1747 HDF5 https://zenodo.org/record/5886687/files/_b4_1_000002.h5 /data 747
        ext1748 HDF5 https://zenodo.org/record/5886687/files/_b4_1_000002.h5 /data 748
        ext1749 HDF5 https://zenodo.org/record/5886687/files/_b4_1_000002.h5 /data 749
        ext1750 HDF5 https://zenodo.org/record/5886687/files/_b4_1_000002.h5 /data 750
        ext1751 HDF5 https://zenodo.org/record/5886687/files/_b4_1_000002.h5 /data 751
        ext1752 HDF5 https://zenodo.org/record/5886687/files/_b4_1_000002.h5 /data 752
        ext1753 HDF5 https://zenodo.org/record/5886687/files/_b4_1_000002.h5 /data 753
        ext1754 HDF5 https://zenodo.org/record/5886687/files/_b4_1_000002.h5 /data 754
        ext1755 HDF5 https://zenodo.org/record/5886687/files/_b4_1_000002.h5 /data 755
        ext1756 HDF5 https://zenodo.org/record/5886687/files/_b4_1_000002.h5 /data 756
        ext1757 HDF5 https://zenodo.org/record/5886687/files/_b4_1_000002.h5 /data 757
        ext1758 HDF5 https://zenodo.org/record/5886687/files/_b4_1_000002.h5 /data 758
        ext1759 HDF5 https://zenodo.org/record/5886687/files/_b4_1_000002.h5 /data 759
        ext1760 HDF5 https://zenodo.org/record/5886687/files/_b4_1_000002.h5 /data 760
        ext1761 HDF5 https://zenodo.org/record/5886687/files/_b4_1_000002.h5 /data 761
        ext1762 HDF5 https://zenodo.org/record/5886687/files/_b4_1_000002.h5 /data 762
        ext1763 HDF5 https://zenodo.org/record/5886687/files/_b4_1_000002.h5 /data 763
        ext1764 HDF5 https://zenodo.org/record/5886687/files/_b4_1_000002.h5 /data 764
        ext1765 HDF5 https://zenodo.org/record/5886687/files/_b4_1_000002.h5 /data 765
        ext1766 HDF5 https://zenodo.org/record/5886687/files/_b4_1_000002.h5 /data 766
        ext1767 HDF5 https://zenodo.org/record/5886687/files/_b4_1_000002.h5 /data 767
        ext1768 HDF5 https://zenodo.org/record/5886687/files/_b4_1_000002.h5 /data 768
        ext1769 HDF5 https://zenodo.org/record/5886687/files/_b4_1_000002.h5 /data 769
        ext1770 HDF5 https://zenodo.org/record/5886687/files/_b4_1_000002.h5 /data 770
        ext1771 HDF5 https://zenodo.org/record/5886687/files/_b4_1_000002.h5 /data 771
        ext1772 HDF5 https://zenodo.org/record/5886687/files/_b4_1_000002.h5 /data 772
        ext1773 HDF5 https://zenodo.org/record/5886687/files/_b4_1_000002.h5 /data 773
        ext1774 HDF5 https://zenodo.org/record/5886687/files/_b4_1_000002.h5 /data 774
        ext1775 HDF5 https://zenodo.org/record/5886687/files/_b4_1_000002.h5 /data 775
        ext1776 HDF5 https://zenodo.org/record/5886687/files/_b4_1_000002.h5 /data 776
        ext1777 HDF5 https://zenodo.org/record/5886687/files/_b4_1_000002.h5 /data 777
        ext1778 HDF5 https://zenodo.org/record/5886687/files/_b4_1_000002.h5 /data 778
        ext1779 HDF5 https://zenodo.org/record/5886687/files/_b4_1_000002.h5 /data 779
        ext1780 HDF5 https://zenodo.org/record/5886687/files/_b4_1_000002.h5 /data 780
        ext1781 HDF5 https://zenodo.org/record/5886687/files/_b4_1_000002.h5 /data 781
        ext1782 HDF5 https://zenodo.org/record/5886687/files/_b4_1_000002.h5 /data 782
        ext1783 HDF5 https://zenodo.org/record/5886687/files/_b4_1_000002.h5 /data 783
        ext1784 HDF5 https://zenodo.org/record/5886687/files/_b4_1_000002.h5 /data 784
        ext1785 HDF5 https://zenodo.org/record/5886687/files/_b4_1_000002.h5 /data 785
        ext1786 HDF5 https://zenodo.org/record/5886687/files/_b4_1_000002.h5 /data 786
        ext1787 HDF5 https://zenodo.org/record/5886687/files/_b4_1_000002.h5 /data 787
        ext1788 HDF5 https://zenodo.org/record/5886687/files/_b4_1_000002.h5 /data 788
        ext1789 HDF5 https://zenodo.org/record/5886687/files/_b4_1_000002.h5 /data 789
        ext1790 HDF5 https://zenodo.org/record/5886687/files/_b4_1_000002.h5 /data 790
        ext1791 HDF5 https://zenodo.org/record/5886687/files/_b4_1_000002.h5 /data 791
        ext1792 HDF5 https://zenodo.org/record/5886687/files/_b4_1_000002.h5 /data 792
        ext1793 HDF5 https://zenodo.org/record/5886687/files/_b4_1_000002.h5 /data 793
        ext1794 HDF5 https://zenodo.org/record/5886687/files/_b4_1_000002.h5 /data 794
        ext1795 HDF5 https://zenodo.org/record/5886687/files/_b4_1_000002.h5 /data 795
        ext1796 HDF5 https://zenodo.org/record/5886687/files/_b4_1_000002.h5 /data 796
        ext1797 HDF5 https://zenodo.org/record/5886687/files/_b4_1_000002.h5 /data 797
        ext1798 HDF5 https://zenodo.org/record/5886687/files/_b4_1_000002.h5 /data 798
        ext1799 HDF5 https://zenodo.org/record/5886687/files/_b4_1_000002.h5 /data 799
        ext1800 HDF5 https://zenodo.org/record/5886687/files/_b4_1_000002.h5 /data 800
        ext1801 HDF5 https://zenodo.org/record/5886687/files/_b4_1_000002.h5 /data 801
        ext1802 HDF5 https://zenodo.org/record/5886687/files/_b4_1_000002.h5 /data 802
        ext1803 HDF5 https://zenodo.org/record/5886687/files/_b4_1_000002.h5 /data 803
        ext1804 HDF5 https://zenodo.org/record/5886687/files/_b4_1_000002.h5 /data 804
        ext1805 HDF5 https://zenodo.org/record/5886687/files/_b4_1_000002.h5 /data 805
        ext1806 HDF5 https://zenodo.org/record/5886687/files/_b4_1_000002.h5 /data 806
        ext1807 HDF5 https://zenodo.org/record/5886687/files/_b4_1_000002.h5 /data 807
        ext1808 HDF5 https://zenodo.org/record/5886687/files/_b4_1_000002.h5 /data 808
        ext1809 HDF5 https://zenodo.org/record/5886687/files/_b4_1_000002.h5 /data 809
        ext1810 HDF5 https://zenodo.org/record/5886687/files/_b4_1_000002.h5 /data 810
        ext1811 HDF5 https://zenodo.org/record/5886687/files/_b4_1_000002.h5 /data 811
        ext1812 HDF5 https://zenodo.org/record/5886687/files/_b4_1_000002.h5 /data 812
        ext1813 HDF5 https://zenodo.org/record/5886687/files/_b4_1_000002.h5 /data 813
        ext1814 HDF5 https://zenodo.org/record/5886687/files/_b4_1_000002.h5 /data 814
        ext1815 HDF5 https://zenodo.org/record/5886687/files/_b4_1_000002.h5 /data 815
        ext1816 HDF5 https://zenodo.org/record/5886687/files/_b4_1_000002.h5 /data 816
        ext1817 HDF5 https://zenodo.org/record/5886687/files/_b4_1_000002.h5 /data 817
        ext1818 HDF5 https://zenodo.org/record/5886687/files/_b4_1_000002.h5 /data 818
        ext1819 HDF5 https://zenodo.org/record/5886687/files/_b4_1_000002.h5 /data 819
        ext1820 HDF5 https://zenodo.org/record/5886687/files/_b4_1_000002.h5 /data 820
        ext1821 HDF5 https://zenodo.org/record/5886687/files/_b4_1_000002.h5 /data 821
        ext1822 HDF5 https://zenodo.org/record/5886687/files/_b4_1_000002.h5 /data 822
        ext1823 HDF5 https://zenodo.org/record/5886687/files/_b4_1_000002.h5 /data 823
        ext1824 HDF5 https://zenodo.org/record/5886687/files/_b4_1_000002.h5 /data 824
        ext1825 HDF5 https://zenodo.org/record/5886687/files/_b4_1_000002.h5 /data 825
        ext1826 HDF5 https://zenodo.org/record/5886687/files/_b4_1_000002.h5 /data 826
        ext1827 HDF5 https://zenodo.org/record/5886687/files/_b4_1_000002.h5 /data 827
        ext1828 HDF5 https://zenodo.org/record/5886687/files/_b4_1_000002.h5 /data 828
        ext1829 HDF5 https://zenodo.org/record/5886687/files/_b4_1_000002.h5 /data 829
        ext1830 HDF5 https://zenodo.org/record/5886687/files/_b4_1_000002.h5 /data 830
        ext1831 HDF5 https://zenodo.org/record/5886687/files/_b4_1_000002.h5 /data 831
        ext1832 HDF5 https://zenodo.org/record/5886687/files/_b4_1_000002.h5 /data 832
        ext1833 HDF5 https://zenodo.org/record/5886687/files/_b4_1_000002.h5 /data 833
        ext1834 HDF5 https://zenodo.org/record/5886687/files/_b4_1_000002.h5 /data 834
        ext1835 HDF5 https://zenodo.org/record/5886687/files/_b4_1_000002.h5 /data 835
        ext1836 HDF5 https://zenodo.org/record/5886687/files/_b4_1_000002.h5 /data 836
        ext1837 HDF5 https://zenodo.org/record/5886687/files/_b4_1_000002.h5 /data 837
        ext1838 HDF5 https://zenodo.org/record/5886687/files/_b4_1_000002.h5 /data 838
        ext1839 HDF5 https://zenodo.org/record/5886687/files/_b4_1_000002.h5 /data 839
        ext1840 HDF5 https://zenodo.org/record/5886687/files/_b4_1_000002.h5 /data 840
        ext1841 HDF5 https://zenodo.org/record/5886687/files/_b4_1_000002.h5 /data 841
        ext1842 HDF5 https://zenodo.org/record/5886687/files/_b4_1_000002.h5 /data 842
        ext1843 HDF5 https://zenodo.org/record/5886687/files/_b4_1_000002.h5 /data 843
        ext1844 HDF5 https://zenodo.org/record/5886687/files/_b4_1_000002.h5 /data 844
        ext1845 HDF5 https://zenodo.org/record/5886687/files/_b4_1_000002.h5 /data 845
        ext1846 HDF5 https://zenodo.org/record/5886687/files/_b4_1_000002.h5 /data 846
        ext1847 HDF5 https://zenodo.org/record/5886687/files/_b4_1_000002.h5 /data 847
        ext1848 HDF5 https://zenodo.org/record/5886687/files/_b4_1_000002.h5 /data 848
        ext1849 HDF5 https://zenodo.org/record/5886687/files/_b4_1_000002.h5 /data 849
        ext1850 HDF5 https://zenodo.org/record/5886687/files/_b4_1_000002.h5 /data 850
        ext1851 HDF5 https://zenodo.org/record/5886687/files/_b4_1_000002.h5 /data 851
        ext1852 HDF5 https://zenodo.org/record/5886687/files/_b4_1_000002.h5 /data 852
        ext1853 HDF5 https://zenodo.org/record/5886687/files/_b4_1_000002.h5 /data 853
        ext1854 HDF5 https://zenodo.org/record/5886687/files/_b4_1_000002.h5 /data 854
        ext1855 HDF5 https://zenodo.org/record/5886687/files/_b4_1_000002.h5 /data 855
        ext1856 HDF5 https://zenodo.org/record/5886687/files/_b4_1_000002.h5 /data 856
        ext1857 HDF5 https://zenodo.org/record/5886687/files/_b4_1_000002.h5 /data 857
        ext1858 HDF5 https://zenodo.org/record/5886687/files/_b4_1_000002.h5 /data 858
        ext1859 HDF5 https://zenodo.org/record/5886687/files/_b4_1_000002.h5 /data 859
        ext1860 HDF5 https://zenodo.org/record/5886687/files/_b4_1_000002.h5 /data 860
        ext1861 HDF5 https://zenodo.org/record/5886687/files/_b4_1_000002.h5 /data 861
        ext1862 HDF5 https://zenodo.org/record/5886687/files/_b4_1_000002.h5 /data 862
        ext1863 HDF5 https://zenodo.org/record/5886687/files/_b4_1_000002.h5 /data 863
        ext1864 HDF5 https://zenodo.org/record/5886687/files/_b4_1_000002.h5 /data 864
        ext1865 HDF5 https://zenodo.org/record/5886687/files/_b4_1_000002.h5 /data 865
        ext1866 HDF5 https://zenodo.org/record/5886687/files/_b4_1_000002.h5 /data 866
        ext1867 HDF5 https://zenodo.org/record/5886687/files/_b4_1_000002.h5 /data 867
        ext1868 HDF5 https://zenodo.org/record/5886687/files/_b4_1_000002.h5 /data 868
        ext1869 HDF5 https://zenodo.org/record/5886687/files/_b4_1_000002.h5 /data 869
        ext1870 HDF5 https://zenodo.org/record/5886687/files/_b4_1_000002.h5 /data 870
        ext1871 HDF5 https://zenodo.org/record/5886687/files/_b4_1_000002.h5 /data 871
        ext1872 HDF5 https://zenodo.org/record/5886687/files/_b4_1_000002.h5 /data 872
        ext1873 HDF5 https://zenodo.org/record/5886687/files/_b4_1_000002.h5 /data 873
        ext1874 HDF5 https://zenodo.org/record/5886687/files/_b4_1_000002.h5 /data 874
        ext1875 HDF5 https://zenodo.org/record/5886687/files/_b4_1_000002.h5 /data 875
        ext1876 HDF5 https://zenodo.org/record/5886687/files/_b4_1_000002.h5 /data 876
        ext1877 HDF5 https://zenodo.org/record/5886687/files/_b4_1_000002.h5 /data 877
        ext1878 HDF5 https://zenodo.org/record/5886687/files/_b4_1_000002.h5 /data 878
        ext1879 HDF5 https://zenodo.org/record/5886687/files/_b4_1_000002.h5 /data 879
        ext1880 HDF5 https://zenodo.org/record/5886687/files/_b4_1_000002.h5 /data 880
        ext1881 HDF5 https://zenodo.org/record/5886687/files/_b4_1_000002.h5 /data 881
        ext1882 HDF5 https://zenodo.org/record/5886687/files/_b4_1_000002.h5 /data 882
        ext1883 HDF5 https://zenodo.org/record/5886687/files/_b4_1_000002.h5 /data 883
        ext1884 HDF5 https://zenodo.org/record/5886687/files/_b4_1_000002.h5 /data 884
        ext1885 HDF5 https://zenodo.org/record/5886687/files/_b4_1_000002.h5 /data 885
        ext1886 HDF5 https://zenodo.org/record/5886687/files/_b4_1_000002.h5 /data 886
        ext1887 HDF5 https://zenodo.org/record/5886687/files/_b4_1_000002.h5 /data 887
        ext1888 HDF5 https://zenodo.org/record/5886687/files/_b4_1_000002.h5 /data 888
        ext1889 HDF5 https://zenodo.org/record/5886687/files/_b4_1_000002.h5 /data 889
        ext1890 HDF5 https://zenodo.org/record/5886687/files/_b4_1_000002.h5 /data 890
        ext1891 HDF5 https://zenodo.org/record/5886687/files/_b4_1_000002.h5 /data 891
        ext1892 HDF5 https://zenodo.org/record/5886687/files/_b4_1_000002.h5 /data 892
        ext1893 HDF5 https://zenodo.org/record/5886687/files/_b4_1_000002.h5 /data 893
        ext1894 HDF5 https://zenodo.org/record/5886687/files/_b4_1_000002.h5 /data 894
        ext1895 HDF5 https://zenodo.org/record/5886687/files/_b4_1_000002.h5 /data 895
        ext1896 HDF5 https://zenodo.org/record/5886687/files/_b4_1_000002.h5 /data 896
        ext1897 HDF5 https://zenodo.org/record/5886687/files/_b4_1_000002.h5 /data 897
        ext1898 HDF5 https://zenodo.org/record/5886687/files/_b4_1_000002.h5 /data 898
        ext1899 HDF5 https://zenodo.org/record/5886687/files/_b4_1_000002.h5 /data 899
        ext1900 HDF5 https://zenodo.org/record/5886687/files/_b4_1_000002.h5 /data 900
        ext1901 HDF5 https://zenodo.org/record/5886687/files/_b4_1_000002.h5 /data 901
        ext1902 HDF5 https://zenodo.org/record/5886687/files/_b4_1_000002.h5 /data 902
        ext1903 HDF5 https://zenodo.org/record/5886687/files/_b4_1_000002.h5 /data 903
        ext1904 HDF5 https://zenodo.org/record/5886687/files/_b4_1_000002.h5 /data 904
        ext1905 HDF5 https://zenodo.org/record/5886687/files/_b4_1_000002.h5 /data 905
        ext1906 HDF5 https://zenodo.org/record/5886687/files/_b4_1_000002.h5 /data 906
        ext1907 HDF5 https://zenodo.org/record/5886687/files/_b4_1_000002.h5 /data 907
        ext1908 HDF5 https://zenodo.org/record/5886687/files/_b4_1_000002.h5 /data 908
        ext1909 HDF5 https://zenodo.org/record/5886687/files/_b4_1_000002.h5 /data 909
        ext1910 HDF5 https://zenodo.org/record/5886687/files/_b4_1_000002.h5 /data 910
        ext1911 HDF5 https://zenodo.org/record/5886687/files/_b4_1_000002.h5 /data 911
        ext1912 HDF5 https://zenodo.org/record/5886687/files/_b4_1_000002.h5 /data 912
        ext1913 HDF5 https://zenodo.org/record/5886687/files/_b4_1_000002.h5 /data 913
        ext1914 HDF5 https://zenodo.org/record/5886687/files/_b4_1_000002.h5 /data 914
        ext1915 HDF5 https://zenodo.org/record/5886687/files/_b4_1_000002.h5 /data 915
        ext1916 HDF5 https://zenodo.org/record/5886687/files/_b4_1_000002.h5 /data 916
        ext1917 HDF5 https://zenodo.org/record/5886687/files/_b4_1_000002.h5 /data 917
        ext1918 HDF5 https://zenodo.org/record/5886687/files/_b4_1_000002.h5 /data 918
        ext1919 HDF5 https://zenodo.org/record/5886687/files/_b4_1_000002.h5 /data 919
        ext1920 HDF5 https://zenodo.org/record/5886687/files/_b4_1_000002.h5 /data 920
        ext1921 HDF5 https://zenodo.org/record/5886687/files/_b4_1_000002.h5 /data 921
        ext1922 HDF5 https://zenodo.org/record/5886687/files/_b4_1_000002.h5 /data 922
        ext1923 HDF5 https://zenodo.org/record/5886687/files/_b4_1_000002.h5 /data 923
        ext1924 HDF5 https://zenodo.org/record/5886687/files/_b4_1_000002.h5 /data 924
        ext1925 HDF5 https://zenodo.org/record/5886687/files/_b4_1_000002.h5 /data 925
        ext1926 HDF5 https://zenodo.org/record/5886687/files/_b4_1_000002.h5 /data 926
        ext1927 HDF5 https://zenodo.org/record/5886687/files/_b4_1_000002.h5 /data 927
        ext1928 HDF5 https://zenodo.org/record/5886687/files/_b4_1_000002.h5 /data 928
        ext1929 HDF5 https://zenodo.org/record/5886687/files/_b4_1_000002.h5 /data 929
        ext1930 HDF5 https://zenodo.org/record/5886687/files/_b4_1_000002.h5 /data 930
        ext1931 HDF5 https://zenodo.org/record/5886687/files/_b4_1_000002.h5 /data 931
        ext1932 HDF5 https://zenodo.org/record/5886687/files/_b4_1_000002.h5 /data 932
        ext1933 HDF5 https://zenodo.org/record/5886687/files/_b4_1_000002.h5 /data 933
        ext1934 HDF5 https://zenodo.org/record/5886687/files/_b4_1_000002.h5 /data 934
        ext1935 HDF5 https://zenodo.org/record/5886687/files/_b4_1_000002.h5 /data 935
        ext1936 HDF5 https://zenodo.org/record/5886687/files/_b4_1_000002.h5 /data 936
        ext1937 HDF5 https://zenodo.org/record/5886687/files/_b4_1_000002.h5 /data 937
        ext1938 HDF5 https://zenodo.org/record/5886687/files/_b4_1_000002.h5 /data 938
        ext1939 HDF5 https://zenodo.org/record/5886687/files/_b4_1_000002.h5 /data 939
        ext1940 HDF5 https://zenodo.org/record/5886687/files/_b4_1_000002.h5 /data 940
        ext1941 HDF5 https://zenodo.org/record/5886687/files/_b4_1_000002.h5 /data 941
        ext1942 HDF5 https://zenodo.org/record/5886687/files/_b4_1_000002.h5 /data 942
        ext1943 HDF5 https://zenodo.org/record/5886687/files/_b4_1_000002.h5 /data 943
        ext1944 HDF5 https://zenodo.org/record/5886687/files/_b4_1_000002.h5 /data 944
        ext1945 HDF5 https://zenodo.org/record/5886687/files/_b4_1_000002.h5 /data 945
        ext1946 HDF5 https://zenodo.org/record/5886687/files/_b4_1_000002.h5 /data 946
        ext1947 HDF5 https://zenodo.org/record/5886687/files/_b4_1_000002.h5 /data 947
        ext1948 HDF5 https://zenodo.org/record/5886687/files/_b4_1_000002.h5 /data 948
        ext1949 HDF5 https://zenodo.org/record/5886687/files/_b4_1_000002.h5 /data 949
        ext1950 HDF5 https://zenodo.org/record/5886687/files/_b4_1_000002.h5 /data 950
        ext1951 HDF5 https://zenodo.org/record/5886687/files/_b4_1_000002.h5 /data 951
        ext1952 HDF5 https://zenodo.org/record/5886687/files/_b4_1_000002.h5 /data 952
        ext1953 HDF5 https://zenodo.org/record/5886687/files/_b4_1_000002.h5 /data 953
        ext1954 HDF5 https://zenodo.org/record/5886687/files/_b4_1_000002.h5 /data 954
        ext1955 HDF5 https://zenodo.org/record/5886687/files/_b4_1_000002.h5 /data 955
        ext1956 HDF5 https://zenodo.org/record/5886687/files/_b4_1_000002.h5 /data 956
        ext1957 HDF5 https://zenodo.org/record/5886687/files/_b4_1_000002.h5 /data 957
        ext1958 HDF5 https://zenodo.org/record/5886687/files/_b4_1_000002.h5 /data 958
        ext1959 HDF5 https://zenodo.org/record/5886687/files/_b4_1_000002.h5 /data 959
        ext1960 HDF5 https://zenodo.org/record/5886687/files/_b4_1_000002.h5 /data 960
        ext1961 HDF5 https://zenodo.org/record/5886687/files/_b4_1_000002.h5 /data 961
        ext1962 HDF5 https://zenodo.org/record/5886687/files/_b4_1_000002.h5 /data 962
        ext1963 HDF5 https://zenodo.org/record/5886687/files/_b4_1_000002.h5 /data 963
        ext1964 HDF5 https://zenodo.org/record/5886687/files/_b4_1_000002.h5 /data 964
        ext1965 HDF5 https://zenodo.org/record/5886687/files/_b4_1_000002.h5 /data 965
        ext1966 HDF5 https://zenodo.org/record/5886687/files/_b4_1_000002.h5 /data 966
        ext1967 HDF5 https://zenodo.org/record/5886687/files/_b4_1_000002.h5 /data 967
        ext1968 HDF5 https://zenodo.org/record/5886687/files/_b4_1_000002.h5 /data 968
        ext1969 HDF5 https://zenodo.org/record/5886687/files/_b4_1_000002.h5 /data 969
        ext1970 HDF5 https://zenodo.org/record/5886687/files/_b4_1_000002.h5 /data 970
        ext1971 HDF5 https://zenodo.org/record/5886687/files/_b4_1_000002.h5 /data 971
        ext1972 HDF5 https://zenodo.org/record/5886687/files/_b4_1_000002.h5 /data 972
        ext1973 HDF5 https://zenodo.org/record/5886687/files/_b4_1_000002.h5 /data 973
        ext1974 HDF5 https://zenodo.org/record/5886687/files/_b4_1_000002.h5 /data 974
        ext1975 HDF5 https://zenodo.org/record/5886687/files/_b4_1_000002.h5 /data 975
        ext1976 HDF5 https://zenodo.org/record/5886687/files/_b4_1_000002.h5 /data 976
        ext1977 HDF5 https://zenodo.org/record/5886687/files/_b4_1_000002.h5 /data 977
        ext1978 HDF5 https://zenodo.org/record/5886687/files/_b4_1_000002.h5 /data 978
        ext1979 HDF5 https://zenodo.org/record/5886687/files/_b4_1_000002.h5 /data 979
        ext1980 HDF5 https://zenodo.org/record/5886687/files/_b4_1_000002.h5 /data 980
        ext1981 HDF5 https://zenodo.org/record/5886687/files/_b4_1_000002.h5 /data 981
        ext1982 HDF5 https://zenodo.org/record/5886687/files/_b4_1_000002.h5 /data 982
        ext1983 HDF5 https://zenodo.org/record/5886687/files/_b4_1_000002.h5 /data 983
        ext1984 HDF5 https://zenodo.org/record/5886687/files/_b4_1_000002.h5 /data 984
        ext1985 HDF5 https://zenodo.org/record/5886687/files/_b4_1_000002.h5 /data 985
        ext1986 HDF5 https://zenodo.org/record/5886687/files/_b4_1_000002.h5 /data 986
        ext1987 HDF5 https://zenodo.org/record/5886687/files/_b4_1_000002.h5 /data 987
        ext1988 HDF5 https://zenodo.org/record/5886687/files/_b4_1_000002.h5 /data 988
        ext1989 HDF5 https://zenodo.org/record/5886687/files/_b4_1_000002.h5 /data 989
        ext1990 HDF5 https://zenodo.org/record/5886687/files/_b4_1_000002.h5 /data 990
        ext1991 HDF5 https://zenodo.org/record/5886687/files/_b4_1_000002.h5 /data 991
        ext1992 HDF5 https://zenodo.org/record/5886687/files/_b4_1_000002.h5 /data 992
        ext1993 HDF5 https://zenodo.org/record/5886687/files/_b4_1_000002.h5 /data 993
        ext1994 HDF5 https://zenodo.org/record/5886687/files/_b4_1_000002.h5 /data 994
        ext1995 HDF5 https://zenodo.org/record/5886687/files/_b4_1_000002.h5 /data 995
        ext1996 HDF5 https://zenodo.org/record/5886687/files/_b4_1_000002.h5 /data 996
        ext1997 HDF5 https://zenodo.org/record/5886687/files/_b4_1_000002.h5 /data 997
        ext1998 HDF5 https://zenodo.org/record/5886687/files/_b4_1_000002.h5 /data 998
        ext1999 HDF5 https://zenodo.org/record/5886687/files/_b4_1_000002.h5 /data 999
        ext2000 HDF5 https://zenodo.org/record/5886687/files/_b4_1_000002.h5 /data 1000
        ext2001 HDF5 https://zenodo.org/record/5886687/files/_b4_1_000003.h5 /data 1
        ext2002 HDF5 https://zenodo.org/record/5886687/files/_b4_1_000003.h5 /data 2
        ext2003 HDF5 https://zenodo.org/record/5886687/files/_b4_1_000003.h5 /data 3
        ext2004 HDF5 https://zenodo.org/record/5886687/files/_b4_1_000003.h5 /data 4
        ext2005 HDF5 https://zenodo.org/record/5886687/files/_b4_1_000003.h5 /data 5
        ext2006 HDF5 https://zenodo.org/record/5886687/files/_b4_1_000003.h5 /data 6
        ext2007 HDF5 https://zenodo.org/record/5886687/files/_b4_1_000003.h5 /data 7
        ext2008 HDF5 https://zenodo.org/record/5886687/files/_b4_1_000003.h5 /data 8
        ext2009 HDF5 https://zenodo.org/record/5886687/files/_b4_1_000003.h5 /data 9
        ext2010 HDF5 https://zenodo.org/record/5886687/files/_b4_1_000003.h5 /data 10
        ext2011 HDF5 https://zenodo.org/record/5886687/files/_b4_1_000003.h5 /data 11
        ext2012 HDF5 https://zenodo.org/record/5886687/files/_b4_1_000003.h5 /data 12
        ext2013 HDF5 https://zenodo.org/record/5886687/files/_b4_1_000003.h5 /data 13
        ext2014 HDF5 https://zenodo.org/record/5886687/files/_b4_1_000003.h5 /data 14
        ext2015 HDF5 https://zenodo.org/record/5886687/files/_b4_1_000003.h5 /data 15
        ext2016 HDF5 https://zenodo.org/record/5886687/files/_b4_1_000003.h5 /data 16
        ext2017 HDF5 https://zenodo.org/record/5886687/files/_b4_1_000003.h5 /data 17
        ext2018 HDF5 https://zenodo.org/record/5886687/files/_b4_1_000003.h5 /data 18
        ext2019 HDF5 https://zenodo.org/record/5886687/files/_b4_1_000003.h5 /data 19
        ext2020 HDF5 https://zenodo.org/record/5886687/files/_b4_1_000003.h5 /data 20
        ext2021 HDF5 https://zenodo.org/record/5886687/files/_b4_1_000003.h5 /data 21
        ext2022 HDF5 https://zenodo.org/record/5886687/files/_b4_1_000003.h5 /data 22
        ext2023 HDF5 https://zenodo.org/record/5886687/files/_b4_1_000003.h5 /data 23
        ext2024 HDF5 https://zenodo.org/record/5886687/files/_b4_1_000003.h5 /data 24
        ext2025 HDF5 https://zenodo.org/record/5886687/files/_b4_1_000003.h5 /data 25
        ext2026 HDF5 https://zenodo.org/record/5886687/files/_b4_1_000003.h5 /data 26
        ext2027 HDF5 https://zenodo.org/record/5886687/files/_b4_1_000003.h5 /data 27
        ext2028 HDF5 https://zenodo.org/record/5886687/files/_b4_1_000003.h5 /data 28
        ext2029 HDF5 https://zenodo.org/record/5886687/files/_b4_1_000003.h5 /data 29
        ext2030 HDF5 https://zenodo.org/record/5886687/files/_b4_1_000003.h5 /data 30
        ext2031 HDF5 https://zenodo.org/record/5886687/files/_b4_1_000003.h5 /data 31
        ext2032 HDF5 https://zenodo.org/record/5886687/files/_b4_1_000003.h5 /data 32
        ext2033 HDF5 https://zenodo.org/record/5886687/files/_b4_1_000003.h5 /data 33
        ext2034 HDF5 https://zenodo.org/record/5886687/files/_b4_1_000003.h5 /data 34
        ext2035 HDF5 https://zenodo.org/record/5886687/files/_b4_1_000003.h5 /data 35
        ext2036 HDF5 https://zenodo.org/record/5886687/files/_b4_1_000003.h5 /data 36
        ext2037 HDF5 https://zenodo.org/record/5886687/files/_b4_1_000003.h5 /data 37
        ext2038 HDF5 https://zenodo.org/record/5886687/files/_b4_1_000003.h5 /data 38
        ext2039 HDF5 https://zenodo.org/record/5886687/files/_b4_1_000003.h5 /data 39
        ext2040 HDF5 https://zenodo.org/record/5886687/files/_b4_1_000003.h5 /data 40
        ext2041 HDF5 https://zenodo.org/record/5886687/files/_b4_1_000003.h5 /data 41
        ext2042 HDF5 https://zenodo.org/record/5886687/files/_b4_1_000003.h5 /data 42
        ext2043 HDF5 https://zenodo.org/record/5886687/files/_b4_1_000003.h5 /data 43
        ext2044 HDF5 https://zenodo.org/record/5886687/files/_b4_1_000003.h5 /data 44
        ext2045 HDF5 https://zenodo.org/record/5886687/files/_b4_1_000003.h5 /data 45
        ext2046 HDF5 https://zenodo.org/record/5886687/files/_b4_1_000003.h5 /data 46
        ext2047 HDF5 https://zenodo.org/record/5886687/files/_b4_1_000003.h5 /data 47
        ext2048 HDF5 https://zenodo.org/record/5886687/files/_b4_1_000003.h5 /data 48
        ext2049 HDF5 https://zenodo.org/record/5886687/files/_b4_1_000003.h5 /data 49
        ext2050 HDF5 https://zenodo.org/record/5886687/files/_b4_1_000003.h5 /data 50
        ext2051 HDF5 https://zenodo.org/record/5886687/files/_b4_1_000003.h5 /data 51
        ext2052 HDF5 https://zenodo.org/record/5886687/files/_b4_1_000003.h5 /data 52
        ext2053 HDF5 https://zenodo.org/record/5886687/files/_b4_1_000003.h5 /data 53
        ext2054 HDF5 https://zenodo.org/record/5886687/files/_b4_1_000003.h5 /data 54
        ext2055 HDF5 https://zenodo.org/record/5886687/files/_b4_1_000003.h5 /data 55
        ext2056 HDF5 https://zenodo.org/record/5886687/files/_b4_1_000003.h5 /data 56
        ext2057 HDF5 https://zenodo.org/record/5886687/files/_b4_1_000003.h5 /data 57
        ext2058 HDF5 https://zenodo.org/record/5886687/files/_b4_1_000003.h5 /data 58
        ext2059 HDF5 https://zenodo.org/record/5886687/files/_b4_1_000003.h5 /data 59
        ext2060 HDF5 https://zenodo.org/record/5886687/files/_b4_1_000003.h5 /data 60
        ext2061 HDF5 https://zenodo.org/record/5886687/files/_b4_1_000003.h5 /data 61
        ext2062 HDF5 https://zenodo.org/record/5886687/files/_b4_1_000003.h5 /data 62
        ext2063 HDF5 https://zenodo.org/record/5886687/files/_b4_1_000003.h5 /data 63
        ext2064 HDF5 https://zenodo.org/record/5886687/files/_b4_1_000003.h5 /data 64
        ext2065 HDF5 https://zenodo.org/record/5886687/files/_b4_1_000003.h5 /data 65
        ext2066 HDF5 https://zenodo.org/record/5886687/files/_b4_1_000003.h5 /data 66
        ext2067 HDF5 https://zenodo.org/record/5886687/files/_b4_1_000003.h5 /data 67
        ext2068 HDF5 https://zenodo.org/record/5886687/files/_b4_1_000003.h5 /data 68
        ext2069 HDF5 https://zenodo.org/record/5886687/files/_b4_1_000003.h5 /data 69
        ext2070 HDF5 https://zenodo.org/record/5886687/files/_b4_1_000003.h5 /data 70
        ext2071 HDF5 https://zenodo.org/record/5886687/files/_b4_1_000003.h5 /data 71
        ext2072 HDF5 https://zenodo.org/record/5886687/files/_b4_1_000003.h5 /data 72
        ext2073 HDF5 https://zenodo.org/record/5886687/files/_b4_1_000003.h5 /data 73
        ext2074 HDF5 https://zenodo.org/record/5886687/files/_b4_1_000003.h5 /data 74
        ext2075 HDF5 https://zenodo.org/record/5886687/files/_b4_1_000003.h5 /data 75
        ext2076 HDF5 https://zenodo.org/record/5886687/files/_b4_1_000003.h5 /data 76
        ext2077 HDF5 https://zenodo.org/record/5886687/files/_b4_1_000003.h5 /data 77
        ext2078 HDF5 https://zenodo.org/record/5886687/files/_b4_1_000003.h5 /data 78
        ext2079 HDF5 https://zenodo.org/record/5886687/files/_b4_1_000003.h5 /data 79
        ext2080 HDF5 https://zenodo.org/record/5886687/files/_b4_1_000003.h5 /data 80
        ext2081 HDF5 https://zenodo.org/record/5886687/files/_b4_1_000003.h5 /data 81
        ext2082 HDF5 https://zenodo.org/record/5886687/files/_b4_1_000003.h5 /data 82
        ext2083 HDF5 https://zenodo.org/record/5886687/files/_b4_1_000003.h5 /data 83
        ext2084 HDF5 https://zenodo.org/record/5886687/files/_b4_1_000003.h5 /data 84
        ext2085 HDF5 https://zenodo.org/record/5886687/files/_b4_1_000003.h5 /data 85
        ext2086 HDF5 https://zenodo.org/record/5886687/files/_b4_1_000003.h5 /data 86
        ext2087 HDF5 https://zenodo.org/record/5886687/files/_b4_1_000003.h5 /data 87
        ext2088 HDF5 https://zenodo.org/record/5886687/files/_b4_1_000003.h5 /data 88
        ext2089 HDF5 https://zenodo.org/record/5886687/files/_b4_1_000003.h5 /data 89
        ext2090 HDF5 https://zenodo.org/record/5886687/files/_b4_1_000003.h5 /data 90
        ext2091 HDF5 https://zenodo.org/record/5886687/files/_b4_1_000003.h5 /data 91
        ext2092 HDF5 https://zenodo.org/record/5886687/files/_b4_1_000003.h5 /data 92
        ext2093 HDF5 https://zenodo.org/record/5886687/files/_b4_1_000003.h5 /data 93
        ext2094 HDF5 https://zenodo.org/record/5886687/files/_b4_1_000003.h5 /data 94
        ext2095 HDF5 https://zenodo.org/record/5886687/files/_b4_1_000003.h5 /data 95
        ext2096 HDF5 https://zenodo.org/record/5886687/files/_b4_1_000003.h5 /data 96
        ext2097 HDF5 https://zenodo.org/record/5886687/files/_b4_1_000003.h5 /data 97
        ext2098 HDF5 https://zenodo.org/record/5886687/files/_b4_1_000003.h5 /data 98
        ext2099 HDF5 https://zenodo.org/record/5886687/files/_b4_1_000003.h5 /data 99
        ext2100 HDF5 https://zenodo.org/record/5886687/files/_b4_1_000003.h5 /data 100
        ext2101 HDF5 https://zenodo.org/record/5886687/files/_b4_1_000003.h5 /data 101
        ext2102 HDF5 https://zenodo.org/record/5886687/files/_b4_1_000003.h5 /data 102
        ext2103 HDF5 https://zenodo.org/record/5886687/files/_b4_1_000003.h5 /data 103
        ext2104 HDF5 https://zenodo.org/record/5886687/files/_b4_1_000003.h5 /data 104
        ext2105 HDF5 https://zenodo.org/record/5886687/files/_b4_1_000003.h5 /data 105
        ext2106 HDF5 https://zenodo.org/record/5886687/files/_b4_1_000003.h5 /data 106
        ext2107 HDF5 https://zenodo.org/record/5886687/files/_b4_1_000003.h5 /data 107
        ext2108 HDF5 https://zenodo.org/record/5886687/files/_b4_1_000003.h5 /data 108
        ext2109 HDF5 https://zenodo.org/record/5886687/files/_b4_1_000003.h5 /data 109
        ext2110 HDF5 https://zenodo.org/record/5886687/files/_b4_1_000003.h5 /data 110
        ext2111 HDF5 https://zenodo.org/record/5886687/files/_b4_1_000003.h5 /data 111
        ext2112 HDF5 https://zenodo.org/record/5886687/files/_b4_1_000003.h5 /data 112
        ext2113 HDF5 https://zenodo.org/record/5886687/files/_b4_1_000003.h5 /data 113
        ext2114 HDF5 https://zenodo.org/record/5886687/files/_b4_1_000003.h5 /data 114
        ext2115 HDF5 https://zenodo.org/record/5886687/files/_b4_1_000003.h5 /data 115
        ext2116 HDF5 https://zenodo.org/record/5886687/files/_b4_1_000003.h5 /data 116
        ext2117 HDF5 https://zenodo.org/record/5886687/files/_b4_1_000003.h5 /data 117
        ext2118 HDF5 https://zenodo.org/record/5886687/files/_b4_1_000003.h5 /data 118
        ext2119 HDF5 https://zenodo.org/record/5886687/files/_b4_1_000003.h5 /data 119
        ext2120 HDF5 https://zenodo.org/record/5886687/files/_b4_1_000003.h5 /data 120
        ext2121 HDF5 https://zenodo.org/record/5886687/files/_b4_1_000003.h5 /data 121
        ext2122 HDF5 https://zenodo.org/record/5886687/files/_b4_1_000003.h5 /data 122
        ext2123 HDF5 https://zenodo.org/record/5886687/files/_b4_1_000003.h5 /data 123
        ext2124 HDF5 https://zenodo.org/record/5886687/files/_b4_1_000003.h5 /data 124
        ext2125 HDF5 https://zenodo.org/record/5886687/files/_b4_1_000003.h5 /data 125
        ext2126 HDF5 https://zenodo.org/record/5886687/files/_b4_1_000003.h5 /data 126
        ext2127 HDF5 https://zenodo.org/record/5886687/files/_b4_1_000003.h5 /data 127
        ext2128 HDF5 https://zenodo.org/record/5886687/files/_b4_1_000003.h5 /data 128
        ext2129 HDF5 https://zenodo.org/record/5886687/files/_b4_1_000003.h5 /data 129
        ext2130 HDF5 https://zenodo.org/record/5886687/files/_b4_1_000003.h5 /data 130
        ext2131 HDF5 https://zenodo.org/record/5886687/files/_b4_1_000003.h5 /data 131
        ext2132 HDF5 https://zenodo.org/record/5886687/files/_b4_1_000003.h5 /data 132
        ext2133 HDF5 https://zenodo.org/record/5886687/files/_b4_1_000003.h5 /data 133
        ext2134 HDF5 https://zenodo.org/record/5886687/files/_b4_1_000003.h5 /data 134
        ext2135 HDF5 https://zenodo.org/record/5886687/files/_b4_1_000003.h5 /data 135
        ext2136 HDF5 https://zenodo.org/record/5886687/files/_b4_1_000003.h5 /data 136
        ext2137 HDF5 https://zenodo.org/record/5886687/files/_b4_1_000003.h5 /data 137
        ext2138 HDF5 https://zenodo.org/record/5886687/files/_b4_1_000003.h5 /data 138
        ext2139 HDF5 https://zenodo.org/record/5886687/files/_b4_1_000003.h5 /data 139
        ext2140 HDF5 https://zenodo.org/record/5886687/files/_b4_1_000003.h5 /data 140
        ext2141 HDF5 https://zenodo.org/record/5886687/files/_b4_1_000003.h5 /data 141
        ext2142 HDF5 https://zenodo.org/record/5886687/files/_b4_1_000003.h5 /data 142
        ext2143 HDF5 https://zenodo.org/record/5886687/files/_b4_1_000003.h5 /data 143
        ext2144 HDF5 https://zenodo.org/record/5886687/files/_b4_1_000003.h5 /data 144
        ext2145 HDF5 https://zenodo.org/record/5886687/files/_b4_1_000003.h5 /data 145
        ext2146 HDF5 https://zenodo.org/record/5886687/files/_b4_1_000003.h5 /data 146
        ext2147 HDF5 https://zenodo.org/record/5886687/files/_b4_1_000003.h5 /data 147
        ext2148 HDF5 https://zenodo.org/record/5886687/files/_b4_1_000003.h5 /data 148
        ext2149 HDF5 https://zenodo.org/record/5886687/files/_b4_1_000003.h5 /data 149
        ext2150 HDF5 https://zenodo.org/record/5886687/files/_b4_1_000003.h5 /data 150
        ext2151 HDF5 https://zenodo.org/record/5886687/files/_b4_1_000003.h5 /data 151
        ext2152 HDF5 https://zenodo.org/record/5886687/files/_b4_1_000003.h5 /data 152
        ext2153 HDF5 https://zenodo.org/record/5886687/files/_b4_1_000003.h5 /data 153
        ext2154 HDF5 https://zenodo.org/record/5886687/files/_b4_1_000003.h5 /data 154
        ext2155 HDF5 https://zenodo.org/record/5886687/files/_b4_1_000003.h5 /data 155
        ext2156 HDF5 https://zenodo.org/record/5886687/files/_b4_1_000003.h5 /data 156
        ext2157 HDF5 https://zenodo.org/record/5886687/files/_b4_1_000003.h5 /data 157
        ext2158 HDF5 https://zenodo.org/record/5886687/files/_b4_1_000003.h5 /data 158
        ext2159 HDF5 https://zenodo.org/record/5886687/files/_b4_1_000003.h5 /data 159
        ext2160 HDF5 https://zenodo.org/record/5886687/files/_b4_1_000003.h5 /data 160
        ext2161 HDF5 https://zenodo.org/record/5886687/files/_b4_1_000003.h5 /data 161
        ext2162 HDF5 https://zenodo.org/record/5886687/files/_b4_1_000003.h5 /data 162
        ext2163 HDF5 https://zenodo.org/record/5886687/files/_b4_1_000003.h5 /data 163
        ext2164 HDF5 https://zenodo.org/record/5886687/files/_b4_1_000003.h5 /data 164
        ext2165 HDF5 https://zenodo.org/record/5886687/files/_b4_1_000003.h5 /data 165
        ext2166 HDF5 https://zenodo.org/record/5886687/files/_b4_1_000003.h5 /data 166
        ext2167 HDF5 https://zenodo.org/record/5886687/files/_b4_1_000003.h5 /data 167
        ext2168 HDF5 https://zenodo.org/record/5886687/files/_b4_1_000003.h5 /data 168
        ext2169 HDF5 https://zenodo.org/record/5886687/files/_b4_1_000003.h5 /data 169
        ext2170 HDF5 https://zenodo.org/record/5886687/files/_b4_1_000003.h5 /data 170
        ext2171 HDF5 https://zenodo.org/record/5886687/files/_b4_1_000003.h5 /data 171
        ext2172 HDF5 https://zenodo.org/record/5886687/files/_b4_1_000003.h5 /data 172
        ext2173 HDF5 https://zenodo.org/record/5886687/files/_b4_1_000003.h5 /data 173
        ext2174 HDF5 https://zenodo.org/record/5886687/files/_b4_1_000003.h5 /data 174
        ext2175 HDF5 https://zenodo.org/record/5886687/files/_b4_1_000003.h5 /data 175
        ext2176 HDF5 https://zenodo.org/record/5886687/files/_b4_1_000003.h5 /data 176
        ext2177 HDF5 https://zenodo.org/record/5886687/files/_b4_1_000003.h5 /data 177
        ext2178 HDF5 https://zenodo.org/record/5886687/files/_b4_1_000003.h5 /data 178
        ext2179 HDF5 https://zenodo.org/record/5886687/files/_b4_1_000003.h5 /data 179
        ext2180 HDF5 https://zenodo.org/record/5886687/files/_b4_1_000003.h5 /data 180
        ext2181 HDF5 https://zenodo.org/record/5886687/files/_b4_1_000003.h5 /data 181
        ext2182 HDF5 https://zenodo.org/record/5886687/files/_b4_1_000003.h5 /data 182
        ext2183 HDF5 https://zenodo.org/record/5886687/files/_b4_1_000003.h5 /data 183
        ext2184 HDF5 https://zenodo.org/record/5886687/files/_b4_1_000003.h5 /data 184
        ext2185 HDF5 https://zenodo.org/record/5886687/files/_b4_1_000003.h5 /data 185
        ext2186 HDF5 https://zenodo.org/record/5886687/files/_b4_1_000003.h5 /data 186
        ext2187 HDF5 https://zenodo.org/record/5886687/files/_b4_1_000003.h5 /data 187
        ext2188 HDF5 https://zenodo.org/record/5886687/files/_b4_1_000003.h5 /data 188
        ext2189 HDF5 https://zenodo.org/record/5886687/files/_b4_1_000003.h5 /data 189
        ext2190 HDF5 https://zenodo.org/record/5886687/files/_b4_1_000003.h5 /data 190
        ext2191 HDF5 https://zenodo.org/record/5886687/files/_b4_1_000003.h5 /data 191
        ext2192 HDF5 https://zenodo.org/record/5886687/files/_b4_1_000003.h5 /data 192
        ext2193 HDF5 https://zenodo.org/record/5886687/files/_b4_1_000003.h5 /data 193
        ext2194 HDF5 https://zenodo.org/record/5886687/files/_b4_1_000003.h5 /data 194
        ext2195 HDF5 https://zenodo.org/record/5886687/files/_b4_1_000003.h5 /data 195
        ext2196 HDF5 https://zenodo.org/record/5886687/files/_b4_1_000003.h5 /data 196
        ext2197 HDF5 https://zenodo.org/record/5886687/files/_b4_1_000003.h5 /data 197
        ext2198 HDF5 https://zenodo.org/record/5886687/files/_b4_1_000003.h5 /data 198
        ext2199 HDF5 https://zenodo.org/record/5886687/files/_b4_1_000003.h5 /data 199
        ext2200 HDF5 https://zenodo.org/record/5886687/files/_b4_1_000003.h5 /data 200
        ext2201 HDF5 https://zenodo.org/record/5886687/files/_b4_1_000003.h5 /data 201
        ext2202 HDF5 https://zenodo.org/record/5886687/files/_b4_1_000003.h5 /data 202
        ext2203 HDF5 https://zenodo.org/record/5886687/files/_b4_1_000003.h5 /data 203
        ext2204 HDF5 https://zenodo.org/record/5886687/files/_b4_1_000003.h5 /data 204
        ext2205 HDF5 https://zenodo.org/record/5886687/files/_b4_1_000003.h5 /data 205
        ext2206 HDF5 https://zenodo.org/record/5886687/files/_b4_1_000003.h5 /data 206
        ext2207 HDF5 https://zenodo.org/record/5886687/files/_b4_1_000003.h5 /data 207
        ext2208 HDF5 https://zenodo.org/record/5886687/files/_b4_1_000003.h5 /data 208
        ext2209 HDF5 https://zenodo.org/record/5886687/files/_b4_1_000003.h5 /data 209
        ext2210 HDF5 https://zenodo.org/record/5886687/files/_b4_1_000003.h5 /data 210
        ext2211 HDF5 https://zenodo.org/record/5886687/files/_b4_1_000003.h5 /data 211
        ext2212 HDF5 https://zenodo.org/record/5886687/files/_b4_1_000003.h5 /data 212
        ext2213 HDF5 https://zenodo.org/record/5886687/files/_b4_1_000003.h5 /data 213
        ext2214 HDF5 https://zenodo.org/record/5886687/files/_b4_1_000003.h5 /data 214
        ext2215 HDF5 https://zenodo.org/record/5886687/files/_b4_1_000003.h5 /data 215
        ext2216 HDF5 https://zenodo.org/record/5886687/files/_b4_1_000003.h5 /data 216
        ext2217 HDF5 https://zenodo.org/record/5886687/files/_b4_1_000003.h5 /data 217
        ext2218 HDF5 https://zenodo.org/record/5886687/files/_b4_1_000003.h5 /data 218
        ext2219 HDF5 https://zenodo.org/record/5886687/files/_b4_1_000003.h5 /data 219
        ext2220 HDF5 https://zenodo.org/record/5886687/files/_b4_1_000003.h5 /data 220
        ext2221 HDF5 https://zenodo.org/record/5886687/files/_b4_1_000003.h5 /data 221
        ext2222 HDF5 https://zenodo.org/record/5886687/files/_b4_1_000003.h5 /data 222
        ext2223 HDF5 https://zenodo.org/record/5886687/files/_b4_1_000003.h5 /data 223
        ext2224 HDF5 https://zenodo.org/record/5886687/files/_b4_1_000003.h5 /data 224
        ext2225 HDF5 https://zenodo.org/record/5886687/files/_b4_1_000003.h5 /data 225
        ext2226 HDF5 https://zenodo.org/record/5886687/files/_b4_1_000003.h5 /data 226
        ext2227 HDF5 https://zenodo.org/record/5886687/files/_b4_1_000003.h5 /data 227
        ext2228 HDF5 https://zenodo.org/record/5886687/files/_b4_1_000003.h5 /data 228
        ext2229 HDF5 https://zenodo.org/record/5886687/files/_b4_1_000003.h5 /data 229
        ext2230 HDF5 https://zenodo.org/record/5886687/files/_b4_1_000003.h5 /data 230
        ext2231 HDF5 https://zenodo.org/record/5886687/files/_b4_1_000003.h5 /data 231
        ext2232 HDF5 https://zenodo.org/record/5886687/files/_b4_1_000003.h5 /data 232
        ext2233 HDF5 https://zenodo.org/record/5886687/files/_b4_1_000003.h5 /data 233
        ext2234 HDF5 https://zenodo.org/record/5886687/files/_b4_1_000003.h5 /data 234
        ext2235 HDF5 https://zenodo.org/record/5886687/files/_b4_1_000003.h5 /data 235
        ext2236 HDF5 https://zenodo.org/record/5886687/files/_b4_1_000003.h5 /data 236
        ext2237 HDF5 https://zenodo.org/record/5886687/files/_b4_1_000003.h5 /data 237
        ext2238 HDF5 https://zenodo.org/record/5886687/files/_b4_1_000003.h5 /data 238
        ext2239 HDF5 https://zenodo.org/record/5886687/files/_b4_1_000003.h5 /data 239
        ext2240 HDF5 https://zenodo.org/record/5886687/files/_b4_1_000003.h5 /data 240
        ext2241 HDF5 https://zenodo.org/record/5886687/files/_b4_1_000003.h5 /data 241
        ext2242 HDF5 https://zenodo.org/record/5886687/files/_b4_1_000003.h5 /data 242
        ext2243 HDF5 https://zenodo.org/record/5886687/files/_b4_1_000003.h5 /data 243
        ext2244 HDF5 https://zenodo.org/record/5886687/files/_b4_1_000003.h5 /data 244
        ext2245 HDF5 https://zenodo.org/record/5886687/files/_b4_1_000003.h5 /data 245
        ext2246 HDF5 https://zenodo.org/record/5886687/files/_b4_1_000003.h5 /data 246
        ext2247 HDF5 https://zenodo.org/record/5886687/files/_b4_1_000003.h5 /data 247
        ext2248 HDF5 https://zenodo.org/record/5886687/files/_b4_1_000003.h5 /data 248
        ext2249 HDF5 https://zenodo.org/record/5886687/files/_b4_1_000003.h5 /data 249
        ext2250 HDF5 https://zenodo.org/record/5886687/files/_b4_1_000003.h5 /data 250
        ext2251 HDF5 https://zenodo.org/record/5886687/files/_b4_1_000003.h5 /data 251
        ext2252 HDF5 https://zenodo.org/record/5886687/files/_b4_1_000003.h5 /data 252
        ext2253 HDF5 https://zenodo.org/record/5886687/files/_b4_1_000003.h5 /data 253
        ext2254 HDF5 https://zenodo.org/record/5886687/files/_b4_1_000003.h5 /data 254
        ext2255 HDF5 https://zenodo.org/record/5886687/files/_b4_1_000003.h5 /data 255
        ext2256 HDF5 https://zenodo.org/record/5886687/files/_b4_1_000003.h5 /data 256
        ext2257 HDF5 https://zenodo.org/record/5886687/files/_b4_1_000003.h5 /data 257
        ext2258 HDF5 https://zenodo.org/record/5886687/files/_b4_1_000003.h5 /data 258
        ext2259 HDF5 https://zenodo.org/record/5886687/files/_b4_1_000003.h5 /data 259
        ext2260 HDF5 https://zenodo.org/record/5886687/files/_b4_1_000003.h5 /data 260
        ext2261 HDF5 https://zenodo.org/record/5886687/files/_b4_1_000003.h5 /data 261
        ext2262 HDF5 https://zenodo.org/record/5886687/files/_b4_1_000003.h5 /data 262
        ext2263 HDF5 https://zenodo.org/record/5886687/files/_b4_1_000003.h5 /data 263
        ext2264 HDF5 https://zenodo.org/record/5886687/files/_b4_1_000003.h5 /data 264
        ext2265 HDF5 https://zenodo.org/record/5886687/files/_b4_1_000003.h5 /data 265
        ext2266 HDF5 https://zenodo.org/record/5886687/files/_b4_1_000003.h5 /data 266
        ext2267 HDF5 https://zenodo.org/record/5886687/files/_b4_1_000003.h5 /data 267
        ext2268 HDF5 https://zenodo.org/record/5886687/files/_b4_1_000003.h5 /data 268
        ext2269 HDF5 https://zenodo.org/record/5886687/files/_b4_1_000003.h5 /data 269
        ext2270 HDF5 https://zenodo.org/record/5886687/files/_b4_1_000003.h5 /data 270
        ext2271 HDF5 https://zenodo.org/record/5886687/files/_b4_1_000003.h5 /data 271
        ext2272 HDF5 https://zenodo.org/record/5886687/files/_b4_1_000003.h5 /data 272
        ext2273 HDF5 https://zenodo.org/record/5886687/files/_b4_1_000003.h5 /data 273
        ext2274 HDF5 https://zenodo.org/record/5886687/files/_b4_1_000003.h5 /data 274
        ext2275 HDF5 https://zenodo.org/record/5886687/files/_b4_1_000003.h5 /data 275
        ext2276 HDF5 https://zenodo.org/record/5886687/files/_b4_1_000003.h5 /data 276
        ext2277 HDF5 https://zenodo.org/record/5886687/files/_b4_1_000003.h5 /data 277
        ext2278 HDF5 https://zenodo.org/record/5886687/files/_b4_1_000003.h5 /data 278
        ext2279 HDF5 https://zenodo.org/record/5886687/files/_b4_1_000003.h5 /data 279
        ext2280 HDF5 https://zenodo.org/record/5886687/files/_b4_1_000003.h5 /data 280
        ext2281 HDF5 https://zenodo.org/record/5886687/files/_b4_1_000003.h5 /data 281
        ext2282 HDF5 https://zenodo.org/record/5886687/files/_b4_1_000003.h5 /data 282
        ext2283 HDF5 https://zenodo.org/record/5886687/files/_b4_1_000003.h5 /data 283
        ext2284 HDF5 https://zenodo.org/record/5886687/files/_b4_1_000003.h5 /data 284
        ext2285 HDF5 https://zenodo.org/record/5886687/files/_b4_1_000003.h5 /data 285
        ext2286 HDF5 https://zenodo.org/record/5886687/files/_b4_1_000003.h5 /data 286
        ext2287 HDF5 https://zenodo.org/record/5886687/files/_b4_1_000003.h5 /data 287
        ext2288 HDF5 https://zenodo.org/record/5886687/files/_b4_1_000003.h5 /data 288
        ext2289 HDF5 https://zenodo.org/record/5886687/files/_b4_1_000003.h5 /data 289
        ext2290 HDF5 https://zenodo.org/record/5886687/files/_b4_1_000003.h5 /data 290
        ext2291 HDF5 https://zenodo.org/record/5886687/files/_b4_1_000003.h5 /data 291
        ext2292 HDF5 https://zenodo.org/record/5886687/files/_b4_1_000003.h5 /data 292
        ext2293 HDF5 https://zenodo.org/record/5886687/files/_b4_1_000003.h5 /data 293
        ext2294 HDF5 https://zenodo.org/record/5886687/files/_b4_1_000003.h5 /data 294
        ext2295 HDF5 https://zenodo.org/record/5886687/files/_b4_1_000003.h5 /data 295
        ext2296 HDF5 https://zenodo.org/record/5886687/files/_b4_1_000003.h5 /data 296
        ext2297 HDF5 https://zenodo.org/record/5886687/files/_b4_1_000003.h5 /data 297
        ext2298 HDF5 https://zenodo.org/record/5886687/files/_b4_1_000003.h5 /data 298
        ext2299 HDF5 https://zenodo.org/record/5886687/files/_b4_1_000003.h5 /data 299
        ext2300 HDF5 https://zenodo.org/record/5886687/files/_b4_1_000003.h5 /data 300
        ext2301 HDF5 https://zenodo.org/record/5886687/files/_b4_1_000003.h5 /data 301
        ext2302 HDF5 https://zenodo.org/record/5886687/files/_b4_1_000003.h5 /data 302
        ext2303 HDF5 https://zenodo.org/record/5886687/files/_b4_1_000003.h5 /data 303
        ext2304 HDF5 https://zenodo.org/record/5886687/files/_b4_1_000003.h5 /data 304
        ext2305 HDF5 https://zenodo.org/record/5886687/files/_b4_1_000003.h5 /data 305
        ext2306 HDF5 https://zenodo.org/record/5886687/files/_b4_1_000003.h5 /data 306
        ext2307 HDF5 https://zenodo.org/record/5886687/files/_b4_1_000003.h5 /data 307
        ext2308 HDF5 https://zenodo.org/record/5886687/files/_b4_1_000003.h5 /data 308
        ext2309 HDF5 https://zenodo.org/record/5886687/files/_b4_1_000003.h5 /data 309
        ext2310 HDF5 https://zenodo.org/record/5886687/files/_b4_1_000003.h5 /data 310
        ext2311 HDF5 https://zenodo.org/record/5886687/files/_b4_1_000003.h5 /data 311
        ext2312 HDF5 https://zenodo.org/record/5886687/files/_b4_1_000003.h5 /data 312
        ext2313 HDF5 https://zenodo.org/record/5886687/files/_b4_1_000003.h5 /data 313
        ext2314 HDF5 https://zenodo.org/record/5886687/files/_b4_1_000003.h5 /data 314
        ext2315 HDF5 https://zenodo.org/record/5886687/files/_b4_1_000003.h5 /data 315
        ext2316 HDF5 https://zenodo.org/record/5886687/files/_b4_1_000003.h5 /data 316
        ext2317 HDF5 https://zenodo.org/record/5886687/files/_b4_1_000003.h5 /data 317
        ext2318 HDF5 https://zenodo.org/record/5886687/files/_b4_1_000003.h5 /data 318
        ext2319 HDF5 https://zenodo.org/record/5886687/files/_b4_1_000003.h5 /data 319
        ext2320 HDF5 https://zenodo.org/record/5886687/files/_b4_1_000003.h5 /data 320
        ext2321 HDF5 https://zenodo.org/record/5886687/files/_b4_1_000003.h5 /data 321
        ext2322 HDF5 https://zenodo.org/record/5886687/files/_b4_1_000003.h5 /data 322
        ext2323 HDF5 https://zenodo.org/record/5886687/files/_b4_1_000003.h5 /data 323
        ext2324 HDF5 https://zenodo.org/record/5886687/files/_b4_1_000003.h5 /data 324
        ext2325 HDF5 https://zenodo.org/record/5886687/files/_b4_1_000003.h5 /data 325
        ext2326 HDF5 https://zenodo.org/record/5886687/files/_b4_1_000003.h5 /data 326
        ext2327 HDF5 https://zenodo.org/record/5886687/files/_b4_1_000003.h5 /data 327
        ext2328 HDF5 https://zenodo.org/record/5886687/files/_b4_1_000003.h5 /data 328
        ext2329 HDF5 https://zenodo.org/record/5886687/files/_b4_1_000003.h5 /data 329
        ext2330 HDF5 https://zenodo.org/record/5886687/files/_b4_1_000003.h5 /data 330
        ext2331 HDF5 https://zenodo.org/record/5886687/files/_b4_1_000003.h5 /data 331
        ext2332 HDF5 https://zenodo.org/record/5886687/files/_b4_1_000003.h5 /data 332
        ext2333 HDF5 https://zenodo.org/record/5886687/files/_b4_1_000003.h5 /data 333
        ext2334 HDF5 https://zenodo.org/record/5886687/files/_b4_1_000003.h5 /data 334
        ext2335 HDF5 https://zenodo.org/record/5886687/files/_b4_1_000003.h5 /data 335
        ext2336 HDF5 https://zenodo.org/record/5886687/files/_b4_1_000003.h5 /data 336
        ext2337 HDF5 https://zenodo.org/record/5886687/files/_b4_1_000003.h5 /data 337
        ext2338 HDF5 https://zenodo.org/record/5886687/files/_b4_1_000003.h5 /data 338
        ext2339 HDF5 https://zenodo.org/record/5886687/files/_b4_1_000003.h5 /data 339
        ext2340 HDF5 https://zenodo.org/record/5886687/files/_b4_1_000003.h5 /data 340
        ext2341 HDF5 https://zenodo.org/record/5886687/files/_b4_1_000003.h5 /data 341
        ext2342 HDF5 https://zenodo.org/record/5886687/files/_b4_1_000003.h5 /data 342
        ext2343 HDF5 https://zenodo.org/record/5886687/files/_b4_1_000003.h5 /data 343
        ext2344 HDF5 https://zenodo.org/record/5886687/files/_b4_1_000003.h5 /data 344
        ext2345 HDF5 https://zenodo.org/record/5886687/files/_b4_1_000003.h5 /data 345
        ext2346 HDF5 https://zenodo.org/record/5886687/files/_b4_1_000003.h5 /data 346
        ext2347 HDF5 https://zenodo.org/record/5886687/files/_b4_1_000003.h5 /data 347
        ext2348 HDF5 https://zenodo.org/record/5886687/files/_b4_1_000003.h5 /data 348
        ext2349 HDF5 https://zenodo.org/record/5886687/files/_b4_1_000003.h5 /data 349
        ext2350 HDF5 https://zenodo.org/record/5886687/files/_b4_1_000003.h5 /data 350
        ext2351 HDF5 https://zenodo.org/record/5886687/files/_b4_1_000003.h5 /data 351
        ext2352 HDF5 https://zenodo.org/record/5886687/files/_b4_1_000003.h5 /data 352
        ext2353 HDF5 https://zenodo.org/record/5886687/files/_b4_1_000003.h5 /data 353
        ext2354 HDF5 https://zenodo.org/record/5886687/files/_b4_1_000003.h5 /data 354
        ext2355 HDF5 https://zenodo.org/record/5886687/files/_b4_1_000003.h5 /data 355
        ext2356 HDF5 https://zenodo.org/record/5886687/files/_b4_1_000003.h5 /data 356
        ext2357 HDF5 https://zenodo.org/record/5886687/files/_b4_1_000003.h5 /data 357
        ext2358 HDF5 https://zenodo.org/record/5886687/files/_b4_1_000003.h5 /data 358
        ext2359 HDF5 https://zenodo.org/record/5886687/files/_b4_1_000003.h5 /data 359
        ext2360 HDF5 https://zenodo.org/record/5886687/files/_b4_1_000003.h5 /data 360
        ext2361 HDF5 https://zenodo.org/record/5886687/files/_b4_1_000003.h5 /data 361
        ext2362 HDF5 https://zenodo.org/record/5886687/files/_b4_1_000003.h5 /data 362
        ext2363 HDF5 https://zenodo.org/record/5886687/files/_b4_1_000003.h5 /data 363
        ext2364 HDF5 https://zenodo.org/record/5886687/files/_b4_1_000003.h5 /data 364
        ext2365 HDF5 https://zenodo.org/record/5886687/files/_b4_1_000003.h5 /data 365
        ext2366 HDF5 https://zenodo.org/record/5886687/files/_b4_1_000003.h5 /data 366
        ext2367 HDF5 https://zenodo.org/record/5886687/files/_b4_1_000003.h5 /data 367
        ext2368 HDF5 https://zenodo.org/record/5886687/files/_b4_1_000003.h5 /data 368
        ext2369 HDF5 https://zenodo.org/record/5886687/files/_b4_1_000003.h5 /data 369
        ext2370 HDF5 https://zenodo.org/record/5886687/files/_b4_1_000003.h5 /data 370
        ext2371 HDF5 https://zenodo.org/record/5886687/files/_b4_1_000003.h5 /data 371
        ext2372 HDF5 https://zenodo.org/record/5886687/files/_b4_1_000003.h5 /data 372
        ext2373 HDF5 https://zenodo.org/record/5886687/files/_b4_1_000003.h5 /data 373
        ext2374 HDF5 https://zenodo.org/record/5886687/files/_b4_1_000003.h5 /data 374
        ext2375 HDF5 https://zenodo.org/record/5886687/files/_b4_1_000003.h5 /data 375
        ext2376 HDF5 https://zenodo.org/record/5886687/files/_b4_1_000003.h5 /data 376
        ext2377 HDF5 https://zenodo.org/record/5886687/files/_b4_1_000003.h5 /data 377
        ext2378 HDF5 https://zenodo.org/record/5886687/files/_b4_1_000003.h5 /data 378
        ext2379 HDF5 https://zenodo.org/record/5886687/files/_b4_1_000003.h5 /data 379
        ext2380 HDF5 https://zenodo.org/record/5886687/files/_b4_1_000003.h5 /data 380
        ext2381 HDF5 https://zenodo.org/record/5886687/files/_b4_1_000003.h5 /data 381
        ext2382 HDF5 https://zenodo.org/record/5886687/files/_b4_1_000003.h5 /data 382
        ext2383 HDF5 https://zenodo.org/record/5886687/files/_b4_1_000003.h5 /data 383
        ext2384 HDF5 https://zenodo.org/record/5886687/files/_b4_1_000003.h5 /data 384
        ext2385 HDF5 https://zenodo.org/record/5886687/files/_b4_1_000003.h5 /data 385
        ext2386 HDF5 https://zenodo.org/record/5886687/files/_b4_1_000003.h5 /data 386
        ext2387 HDF5 https://zenodo.org/record/5886687/files/_b4_1_000003.h5 /data 387
        ext2388 HDF5 https://zenodo.org/record/5886687/files/_b4_1_000003.h5 /data 388
        ext2389 HDF5 https://zenodo.org/record/5886687/files/_b4_1_000003.h5 /data 389
        ext2390 HDF5 https://zenodo.org/record/5886687/files/_b4_1_000003.h5 /data 390
        ext2391 HDF5 https://zenodo.org/record/5886687/files/_b4_1_000003.h5 /data 391
        ext2392 HDF5 https://zenodo.org/record/5886687/files/_b4_1_000003.h5 /data 392
        ext2393 HDF5 https://zenodo.org/record/5886687/files/_b4_1_000003.h5 /data 393
        ext2394 HDF5 https://zenodo.org/record/5886687/files/_b4_1_000003.h5 /data 394
        ext2395 HDF5 https://zenodo.org/record/5886687/files/_b4_1_000003.h5 /data 395
        ext2396 HDF5 https://zenodo.org/record/5886687/files/_b4_1_000003.h5 /data 396
        ext2397 HDF5 https://zenodo.org/record/5886687/files/_b4_1_000003.h5 /data 397
        ext2398 HDF5 https://zenodo.org/record/5886687/files/_b4_1_000003.h5 /data 398
        ext2399 HDF5 https://zenodo.org/record/5886687/files/_b4_1_000003.h5 /data 399
        ext2400 HDF5 https://zenodo.org/record/5886687/files/_b4_1_000003.h5 /data 400
        ext2401 HDF5 https://zenodo.org/record/5886687/files/_b4_1_000003.h5 /data 401
        ext2402 HDF5 https://zenodo.org/record/5886687/files/_b4_1_000003.h5 /data 402
        ext2403 HDF5 https://zenodo.org/record/5886687/files/_b4_1_000003.h5 /data 403
        ext2404 HDF5 https://zenodo.org/record/5886687/files/_b4_1_000003.h5 /data 404
        ext2405 HDF5 https://zenodo.org/record/5886687/files/_b4_1_000003.h5 /data 405
        ext2406 HDF5 https://zenodo.org/record/5886687/files/_b4_1_000003.h5 /data 406
        ext2407 HDF5 https://zenodo.org/record/5886687/files/_b4_1_000003.h5 /data 407
        ext2408 HDF5 https://zenodo.org/record/5886687/files/_b4_1_000003.h5 /data 408
        ext2409 HDF5 https://zenodo.org/record/5886687/files/_b4_1_000003.h5 /data 409
        ext2410 HDF5 https://zenodo.org/record/5886687/files/_b4_1_000003.h5 /data 410
        ext2411 HDF5 https://zenodo.org/record/5886687/files/_b4_1_000003.h5 /data 411
        ext2412 HDF5 https://zenodo.org/record/5886687/files/_b4_1_000003.h5 /data 412
        ext2413 HDF5 https://zenodo.org/record/5886687/files/_b4_1_000003.h5 /data 413
        ext2414 HDF5 https://zenodo.org/record/5886687/files/_b4_1_000003.h5 /data 414
        ext2415 HDF5 https://zenodo.org/record/5886687/files/_b4_1_000003.h5 /data 415
        ext2416 HDF5 https://zenodo.org/record/5886687/files/_b4_1_000003.h5 /data 416
        ext2417 HDF5 https://zenodo.org/record/5886687/files/_b4_1_000003.h5 /data 417
        ext2418 HDF5 https://zenodo.org/record/5886687/files/_b4_1_000003.h5 /data 418
        ext2419 HDF5 https://zenodo.org/record/5886687/files/_b4_1_000003.h5 /data 419
        ext2420 HDF5 https://zenodo.org/record/5886687/files/_b4_1_000003.h5 /data 420
        ext2421 HDF5 https://zenodo.org/record/5886687/files/_b4_1_000003.h5 /data 421
        ext2422 HDF5 https://zenodo.org/record/5886687/files/_b4_1_000003.h5 /data 422
        ext2423 HDF5 https://zenodo.org/record/5886687/files/_b4_1_000003.h5 /data 423
        ext2424 HDF5 https://zenodo.org/record/5886687/files/_b4_1_000003.h5 /data 424
        ext2425 HDF5 https://zenodo.org/record/5886687/files/_b4_1_000003.h5 /data 425
        ext2426 HDF5 https://zenodo.org/record/5886687/files/_b4_1_000003.h5 /data 426
        ext2427 HDF5 https://zenodo.org/record/5886687/files/_b4_1_000003.h5 /data 427
        ext2428 HDF5 https://zenodo.org/record/5886687/files/_b4_1_000003.h5 /data 428
        ext2429 HDF5 https://zenodo.org/record/5886687/files/_b4_1_000003.h5 /data 429
        ext2430 HDF5 https://zenodo.org/record/5886687/files/_b4_1_000003.h5 /data 430
        ext2431 HDF5 https://zenodo.org/record/5886687/files/_b4_1_000003.h5 /data 431
        ext2432 HDF5 https://zenodo.org/record/5886687/files/_b4_1_000003.h5 /data 432
        ext2433 HDF5 https://zenodo.org/record/5886687/files/_b4_1_000003.h5 /data 433
        ext2434 HDF5 https://zenodo.org/record/5886687/files/_b4_1_000003.h5 /data 434
        ext2435 HDF5 https://zenodo.org/record/5886687/files/_b4_1_000003.h5 /data 435
        ext2436 HDF5 https://zenodo.org/record/5886687/files/_b4_1_000003.h5 /data 436
        ext2437 HDF5 https://zenodo.org/record/5886687/files/_b4_1_000003.h5 /data 437
        ext2438 HDF5 https://zenodo.org/record/5886687/files/_b4_1_000003.h5 /data 438
        ext2439 HDF5 https://zenodo.org/record/5886687/files/_b4_1_000003.h5 /data 439
        ext2440 HDF5 https://zenodo.org/record/5886687/files/_b4_1_000003.h5 /data 440
        ext2441 HDF5 https://zenodo.org/record/5886687/files/_b4_1_000003.h5 /data 441
        ext2442 HDF5 https://zenodo.org/record/5886687/files/_b4_1_000003.h5 /data 442
        ext2443 HDF5 https://zenodo.org/record/5886687/files/_b4_1_000003.h5 /data 443
        ext2444 HDF5 https://zenodo.org/record/5886687/files/_b4_1_000003.h5 /data 444
        ext2445 HDF5 https://zenodo.org/record/5886687/files/_b4_1_000003.h5 /data 445
        ext2446 HDF5 https://zenodo.org/record/5886687/files/_b4_1_000003.h5 /data 446
        ext2447 HDF5 https://zenodo.org/record/5886687/files/_b4_1_000003.h5 /data 447
        ext2448 HDF5 https://zenodo.org/record/5886687/files/_b4_1_000003.h5 /data 448
        ext2449 HDF5 https://zenodo.org/record/5886687/files/_b4_1_000003.h5 /data 449
        ext2450 HDF5 https://zenodo.org/record/5886687/files/_b4_1_000003.h5 /data 450
        ext2451 HDF5 https://zenodo.org/record/5886687/files/_b4_1_000003.h5 /data 451
        ext2452 HDF5 https://zenodo.org/record/5886687/files/_b4_1_000003.h5 /data 452
        ext2453 HDF5 https://zenodo.org/record/5886687/files/_b4_1_000003.h5 /data 453
        ext2454 HDF5 https://zenodo.org/record/5886687/files/_b4_1_000003.h5 /data 454
        ext2455 HDF5 https://zenodo.org/record/5886687/files/_b4_1_000003.h5 /data 455
        ext2456 HDF5 https://zenodo.org/record/5886687/files/_b4_1_000003.h5 /data 456
        ext2457 HDF5 https://zenodo.org/record/5886687/files/_b4_1_000003.h5 /data 457
        ext2458 HDF5 https://zenodo.org/record/5886687/files/_b4_1_000003.h5 /data 458
        ext2459 HDF5 https://zenodo.org/record/5886687/files/_b4_1_000003.h5 /data 459
        ext2460 HDF5 https://zenodo.org/record/5886687/files/_b4_1_000003.h5 /data 460
        ext2461 HDF5 https://zenodo.org/record/5886687/files/_b4_1_000003.h5 /data 461
        ext2462 HDF5 https://zenodo.org/record/5886687/files/_b4_1_000003.h5 /data 462
        ext2463 HDF5 https://zenodo.org/record/5886687/files/_b4_1_000003.h5 /data 463
        ext2464 HDF5 https://zenodo.org/record/5886687/files/_b4_1_000003.h5 /data 464
        ext2465 HDF5 https://zenodo.org/record/5886687/files/_b4_1_000003.h5 /data 465
        ext2466 HDF5 https://zenodo.org/record/5886687/files/_b4_1_000003.h5 /data 466
        ext2467 HDF5 https://zenodo.org/record/5886687/files/_b4_1_000003.h5 /data 467
        ext2468 HDF5 https://zenodo.org/record/5886687/files/_b4_1_000003.h5 /data 468
        ext2469 HDF5 https://zenodo.org/record/5886687/files/_b4_1_000003.h5 /data 469
        ext2470 HDF5 https://zenodo.org/record/5886687/files/_b4_1_000003.h5 /data 470
        ext2471 HDF5 https://zenodo.org/record/5886687/files/_b4_1_000003.h5 /data 471
        ext2472 HDF5 https://zenodo.org/record/5886687/files/_b4_1_000003.h5 /data 472
        ext2473 HDF5 https://zenodo.org/record/5886687/files/_b4_1_000003.h5 /data 473
        ext2474 HDF5 https://zenodo.org/record/5886687/files/_b4_1_000003.h5 /data 474
        ext2475 HDF5 https://zenodo.org/record/5886687/files/_b4_1_000003.h5 /data 475
        ext2476 HDF5 https://zenodo.org/record/5886687/files/_b4_1_000003.h5 /data 476
        ext2477 HDF5 https://zenodo.org/record/5886687/files/_b4_1_000003.h5 /data 477
        ext2478 HDF5 https://zenodo.org/record/5886687/files/_b4_1_000003.h5 /data 478
        ext2479 HDF5 https://zenodo.org/record/5886687/files/_b4_1_000003.h5 /data 479
        ext2480 HDF5 https://zenodo.org/record/5886687/files/_b4_1_000003.h5 /data 480
        ext2481 HDF5 https://zenodo.org/record/5886687/files/_b4_1_000003.h5 /data 481
        ext2482 HDF5 https://zenodo.org/record/5886687/files/_b4_1_000003.h5 /data 482
        ext2483 HDF5 https://zenodo.org/record/5886687/files/_b4_1_000003.h5 /data 483
        ext2484 HDF5 https://zenodo.org/record/5886687/files/_b4_1_000003.h5 /data 484
        ext2485 HDF5 https://zenodo.org/record/5886687/files/_b4_1_000003.h5 /data 485
        ext2486 HDF5 https://zenodo.org/record/5886687/files/_b4_1_000003.h5 /data 486
        ext2487 HDF5 https://zenodo.org/record/5886687/files/_b4_1_000003.h5 /data 487
        ext2488 HDF5 https://zenodo.org/record/5886687/files/_b4_1_000003.h5 /data 488
        ext2489 HDF5 https://zenodo.org/record/5886687/files/_b4_1_000003.h5 /data 489
        ext2490 HDF5 https://zenodo.org/record/5886687/files/_b4_1_000003.h5 /data 490
        ext2491 HDF5 https://zenodo.org/record/5886687/files/_b4_1_000003.h5 /data 491
        ext2492 HDF5 https://zenodo.org/record/5886687/files/_b4_1_000003.h5 /data 492
        ext2493 HDF5 https://zenodo.org/record/5886687/files/_b4_1_000003.h5 /data 493
        ext2494 HDF5 https://zenodo.org/record/5886687/files/_b4_1_000003.h5 /data 494
        ext2495 HDF5 https://zenodo.org/record/5886687/files/_b4_1_000003.h5 /data 495
        ext2496 HDF5 https://zenodo.org/record/5886687/files/_b4_1_000003.h5 /data 496
        ext2497 HDF5 https://zenodo.org/record/5886687/files/_b4_1_000003.h5 /data 497
        ext2498 HDF5 https://zenodo.org/record/5886687/files/_b4_1_000003.h5 /data 498
        ext2499 HDF5 https://zenodo.org/record/5886687/files/_b4_1_000003.h5 /data 499
        ext2500 HDF5 https://zenodo.org/record/5886687/files/_b4_1_000003.h5 /data 500
        ext2501 HDF5 https://zenodo.org/record/5886687/files/_b4_1_000003.h5 /data 501
        ext2502 HDF5 https://zenodo.org/record/5886687/files/_b4_1_000003.h5 /data 502
        ext2503 HDF5 https://zenodo.org/record/5886687/files/_b4_1_000003.h5 /data 503
        ext2504 HDF5 https://zenodo.org/record/5886687/files/_b4_1_000003.h5 /data 504
        ext2505 HDF5 https://zenodo.org/record/5886687/files/_b4_1_000003.h5 /data 505
        ext2506 HDF5 https://zenodo.org/record/5886687/files/_b4_1_000003.h5 /data 506
        ext2507 HDF5 https://zenodo.org/record/5886687/files/_b4_1_000003.h5 /data 507
        ext2508 HDF5 https://zenodo.org/record/5886687/files/_b4_1_000003.h5 /data 508
        ext2509 HDF5 https://zenodo.org/record/5886687/files/_b4_1_000003.h5 /data 509
        ext2510 HDF5 https://zenodo.org/record/5886687/files/_b4_1_000003.h5 /data 510
        ext2511 HDF5 https://zenodo.org/record/5886687/files/_b4_1_000003.h5 /data 511
        ext2512 HDF5 https://zenodo.org/record/5886687/files/_b4_1_000003.h5 /data 512
        ext2513 HDF5 https://zenodo.org/record/5886687/files/_b4_1_000003.h5 /data 513
        ext2514 HDF5 https://zenodo.org/record/5886687/files/_b4_1_000003.h5 /data 514
        ext2515 HDF5 https://zenodo.org/record/5886687/files/_b4_1_000003.h5 /data 515
        ext2516 HDF5 https://zenodo.org/record/5886687/files/_b4_1_000003.h5 /data 516
        ext2517 HDF5 https://zenodo.org/record/5886687/files/_b4_1_000003.h5 /data 517
        ext2518 HDF5 https://zenodo.org/record/5886687/files/_b4_1_000003.h5 /data 518
        ext2519 HDF5 https://zenodo.org/record/5886687/files/_b4_1_000003.h5 /data 519
        ext2520 HDF5 https://zenodo.org/record/5886687/files/_b4_1_000003.h5 /data 520
        ext2521 HDF5 https://zenodo.org/record/5886687/files/_b4_1_000003.h5 /data 521
        ext2522 HDF5 https://zenodo.org/record/5886687/files/_b4_1_000003.h5 /data 522
        ext2523 HDF5 https://zenodo.org/record/5886687/files/_b4_1_000003.h5 /data 523
        ext2524 HDF5 https://zenodo.org/record/5886687/files/_b4_1_000003.h5 /data 524
        ext2525 HDF5 https://zenodo.org/record/5886687/files/_b4_1_000003.h5 /data 525
        ext2526 HDF5 https://zenodo.org/record/5886687/files/_b4_1_000003.h5 /data 526
        ext2527 HDF5 https://zenodo.org/record/5886687/files/_b4_1_000003.h5 /data 527
        ext2528 HDF5 https://zenodo.org/record/5886687/files/_b4_1_000003.h5 /data 528
        ext2529 HDF5 https://zenodo.org/record/5886687/files/_b4_1_000003.h5 /data 529
        ext2530 HDF5 https://zenodo.org/record/5886687/files/_b4_1_000003.h5 /data 530
        ext2531 HDF5 https://zenodo.org/record/5886687/files/_b4_1_000003.h5 /data 531
        ext2532 HDF5 https://zenodo.org/record/5886687/files/_b4_1_000003.h5 /data 532
        ext2533 HDF5 https://zenodo.org/record/5886687/files/_b4_1_000003.h5 /data 533
        ext2534 HDF5 https://zenodo.org/record/5886687/files/_b4_1_000003.h5 /data 534
        ext2535 HDF5 https://zenodo.org/record/5886687/files/_b4_1_000003.h5 /data 535
        ext2536 HDF5 https://zenodo.org/record/5886687/files/_b4_1_000003.h5 /data 536
        ext2537 HDF5 https://zenodo.org/record/5886687/files/_b4_1_000003.h5 /data 537
        ext2538 HDF5 https://zenodo.org/record/5886687/files/_b4_1_000003.h5 /data 538
        ext2539 HDF5 https://zenodo.org/record/5886687/files/_b4_1_000003.h5 /data 539
        ext2540 HDF5 https://zenodo.org/record/5886687/files/_b4_1_000003.h5 /data 540
        ext2541 HDF5 https://zenodo.org/record/5886687/files/_b4_1_000003.h5 /data 541
        ext2542 HDF5 https://zenodo.org/record/5886687/files/_b4_1_000003.h5 /data 542
        ext2543 HDF5 https://zenodo.org/record/5886687/files/_b4_1_000003.h5 /data 543
        ext2544 HDF5 https://zenodo.org/record/5886687/files/_b4_1_000003.h5 /data 544
        ext2545 HDF5 https://zenodo.org/record/5886687/files/_b4_1_000003.h5 /data 545
        ext2546 HDF5 https://zenodo.org/record/5886687/files/_b4_1_000003.h5 /data 546
        ext2547 HDF5 https://zenodo.org/record/5886687/files/_b4_1_000003.h5 /data 547
        ext2548 HDF5 https://zenodo.org/record/5886687/files/_b4_1_000003.h5 /data 548
        ext2549 HDF5 https://zenodo.org/record/5886687/files/_b4_1_000003.h5 /data 549
        ext2550 HDF5 https://zenodo.org/record/5886687/files/_b4_1_000003.h5 /data 550
        ext2551 HDF5 https://zenodo.org/record/5886687/files/_b4_1_000003.h5 /data 551
        ext2552 HDF5 https://zenodo.org/record/5886687/files/_b4_1_000003.h5 /data 552
        ext2553 HDF5 https://zenodo.org/record/5886687/files/_b4_1_000003.h5 /data 553
        ext2554 HDF5 https://zenodo.org/record/5886687/files/_b4_1_000003.h5 /data 554
        ext2555 HDF5 https://zenodo.org/record/5886687/files/_b4_1_000003.h5 /data 555
        ext2556 HDF5 https://zenodo.org/record/5886687/files/_b4_1_000003.h5 /data 556
        ext2557 HDF5 https://zenodo.org/record/5886687/files/_b4_1_000003.h5 /data 557
        ext2558 HDF5 https://zenodo.org/record/5886687/files/_b4_1_000003.h5 /data 558
        ext2559 HDF5 https://zenodo.org/record/5886687/files/_b4_1_000003.h5 /data 559
        ext2560 HDF5 https://zenodo.org/record/5886687/files/_b4_1_000003.h5 /data 560
        ext2561 HDF5 https://zenodo.org/record/5886687/files/_b4_1_000003.h5 /data 561
        ext2562 HDF5 https://zenodo.org/record/5886687/files/_b4_1_000003.h5 /data 562
        ext2563 HDF5 https://zenodo.org/record/5886687/files/_b4_1_000003.h5 /data 563
        ext2564 HDF5 https://zenodo.org/record/5886687/files/_b4_1_000003.h5 /data 564
        ext2565 HDF5 https://zenodo.org/record/5886687/files/_b4_1_000003.h5 /data 565
        ext2566 HDF5 https://zenodo.org/record/5886687/files/_b4_1_000003.h5 /data 566
        ext2567 HDF5 https://zenodo.org/record/5886687/files/_b4_1_000003.h5 /data 567
        ext2568 HDF5 https://zenodo.org/record/5886687/files/_b4_1_000003.h5 /data 568
        ext2569 HDF5 https://zenodo.org/record/5886687/files/_b4_1_000003.h5 /data 569
        ext2570 HDF5 https://zenodo.org/record/5886687/files/_b4_1_000003.h5 /data 570
        ext2571 HDF5 https://zenodo.org/record/5886687/files/_b4_1_000003.h5 /data 571
        ext2572 HDF5 https://zenodo.org/record/5886687/files/_b4_1_000003.h5 /data 572
        ext2573 HDF5 https://zenodo.org/record/5886687/files/_b4_1_000003.h5 /data 573
        ext2574 HDF5 https://zenodo.org/record/5886687/files/_b4_1_000003.h5 /data 574
        ext2575 HDF5 https://zenodo.org/record/5886687/files/_b4_1_000003.h5 /data 575
        ext2576 HDF5 https://zenodo.org/record/5886687/files/_b4_1_000003.h5 /data 576
        ext2577 HDF5 https://zenodo.org/record/5886687/files/_b4_1_000003.h5 /data 577
        ext2578 HDF5 https://zenodo.org/record/5886687/files/_b4_1_000003.h5 /data 578
        ext2579 HDF5 https://zenodo.org/record/5886687/files/_b4_1_000003.h5 /data 579
        ext2580 HDF5 https://zenodo.org/record/5886687/files/_b4_1_000003.h5 /data 580
        ext2581 HDF5 https://zenodo.org/record/5886687/files/_b4_1_000003.h5 /data 581
        ext2582 HDF5 https://zenodo.org/record/5886687/files/_b4_1_000003.h5 /data 582
        ext2583 HDF5 https://zenodo.org/record/5886687/files/_b4_1_000003.h5 /data 583
        ext2584 HDF5 https://zenodo.org/record/5886687/files/_b4_1_000003.h5 /data 584
        ext2585 HDF5 https://zenodo.org/record/5886687/files/_b4_1_000003.h5 /data 585
        ext2586 HDF5 https://zenodo.org/record/5886687/files/_b4_1_000003.h5 /data 586
        ext2587 HDF5 https://zenodo.org/record/5886687/files/_b4_1_000003.h5 /data 587
        ext2588 HDF5 https://zenodo.org/record/5886687/files/_b4_1_000003.h5 /data 588
        ext2589 HDF5 https://zenodo.org/record/5886687/files/_b4_1_000003.h5 /data 589
        ext2590 HDF5 https://zenodo.org/record/5886687/files/_b4_1_000003.h5 /data 590
        ext2591 HDF5 https://zenodo.org/record/5886687/files/_b4_1_000003.h5 /data 591
        ext2592 HDF5 https://zenodo.org/record/5886687/files/_b4_1_000003.h5 /data 592
        ext2593 HDF5 https://zenodo.org/record/5886687/files/_b4_1_000003.h5 /data 593
        ext2594 HDF5 https://zenodo.org/record/5886687/files/_b4_1_000003.h5 /data 594
        ext2595 HDF5 https://zenodo.org/record/5886687/files/_b4_1_000003.h5 /data 595
        ext2596 HDF5 https://zenodo.org/record/5886687/files/_b4_1_000003.h5 /data 596
        ext2597 HDF5 https://zenodo.org/record/5886687/files/_b4_1_000003.h5 /data 597
        ext2598 HDF5 https://zenodo.org/record/5886687/files/_b4_1_000003.h5 /data 598
        ext2599 HDF5 https://zenodo.org/record/5886687/files/_b4_1_000003.h5 /data 599
        ext2600 HDF5 https://zenodo.org/record/5886687/files/_b4_1_000003.h5 /data 600
        ext2601 HDF5 https://zenodo.org/record/5886687/files/_b4_1_000003.h5 /data 601
        ext2602 HDF5 https://zenodo.org/record/5886687/files/_b4_1_000003.h5 /data 602
        ext2603 HDF5 https://zenodo.org/record/5886687/files/_b4_1_000003.h5 /data 603
        ext2604 HDF5 https://zenodo.org/record/5886687/files/_b4_1_000003.h5 /data 604
        ext2605 HDF5 https://zenodo.org/record/5886687/files/_b4_1_000003.h5 /data 605
        ext2606 HDF5 https://zenodo.org/record/5886687/files/_b4_1_000003.h5 /data 606
        ext2607 HDF5 https://zenodo.org/record/5886687/files/_b4_1_000003.h5 /data 607
        ext2608 HDF5 https://zenodo.org/record/5886687/files/_b4_1_000003.h5 /data 608
        ext2609 HDF5 https://zenodo.org/record/5886687/files/_b4_1_000003.h5 /data 609
        ext2610 HDF5 https://zenodo.org/record/5886687/files/_b4_1_000003.h5 /data 610
        ext2611 HDF5 https://zenodo.org/record/5886687/files/_b4_1_000003.h5 /data 611
        ext2612 HDF5 https://zenodo.org/record/5886687/files/_b4_1_000003.h5 /data 612
        ext2613 HDF5 https://zenodo.org/record/5886687/files/_b4_1_000003.h5 /data 613
        ext2614 HDF5 https://zenodo.org/record/5886687/files/_b4_1_000003.h5 /data 614
        ext2615 HDF5 https://zenodo.org/record/5886687/files/_b4_1_000003.h5 /data 615
        ext2616 HDF5 https://zenodo.org/record/5886687/files/_b4_1_000003.h5 /data 616
        ext2617 HDF5 https://zenodo.org/record/5886687/files/_b4_1_000003.h5 /data 617
        ext2618 HDF5 https://zenodo.org/record/5886687/files/_b4_1_000003.h5 /data 618
        ext2619 HDF5 https://zenodo.org/record/5886687/files/_b4_1_000003.h5 /data 619
        ext2620 HDF5 https://zenodo.org/record/5886687/files/_b4_1_000003.h5 /data 620
        ext2621 HDF5 https://zenodo.org/record/5886687/files/_b4_1_000003.h5 /data 621
        ext2622 HDF5 https://zenodo.org/record/5886687/files/_b4_1_000003.h5 /data 622
        ext2623 HDF5 https://zenodo.org/record/5886687/files/_b4_1_000003.h5 /data 623
        ext2624 HDF5 https://zenodo.org/record/5886687/files/_b4_1_000003.h5 /data 624
        ext2625 HDF5 https://zenodo.org/record/5886687/files/_b4_1_000003.h5 /data 625
        ext2626 HDF5 https://zenodo.org/record/5886687/files/_b4_1_000003.h5 /data 626
        ext2627 HDF5 https://zenodo.org/record/5886687/files/_b4_1_000003.h5 /data 627
        ext2628 HDF5 https://zenodo.org/record/5886687/files/_b4_1_000003.h5 /data 628
        ext2629 HDF5 https://zenodo.org/record/5886687/files/_b4_1_000003.h5 /data 629
        ext2630 HDF5 https://zenodo.org/record/5886687/files/_b4_1_000003.h5 /data 630
        ext2631 HDF5 https://zenodo.org/record/5886687/files/_b4_1_000003.h5 /data 631
        ext2632 HDF5 https://zenodo.org/record/5886687/files/_b4_1_000003.h5 /data 632
        ext2633 HDF5 https://zenodo.org/record/5886687/files/_b4_1_000003.h5 /data 633
        ext2634 HDF5 https://zenodo.org/record/5886687/files/_b4_1_000003.h5 /data 634
        ext2635 HDF5 https://zenodo.org/record/5886687/files/_b4_1_000003.h5 /data 635
        ext2636 HDF5 https://zenodo.org/record/5886687/files/_b4_1_000003.h5 /data 636
        ext2637 HDF5 https://zenodo.org/record/5886687/files/_b4_1_000003.h5 /data 637
        ext2638 HDF5 https://zenodo.org/record/5886687/files/_b4_1_000003.h5 /data 638
        ext2639 HDF5 https://zenodo.org/record/5886687/files/_b4_1_000003.h5 /data 639
        ext2640 HDF5 https://zenodo.org/record/5886687/files/_b4_1_000003.h5 /data 640
        ext2641 HDF5 https://zenodo.org/record/5886687/files/_b4_1_000003.h5 /data 641
        ext2642 HDF5 https://zenodo.org/record/5886687/files/_b4_1_000003.h5 /data 642
        ext2643 HDF5 https://zenodo.org/record/5886687/files/_b4_1_000003.h5 /data 643
        ext2644 HDF5 https://zenodo.org/record/5886687/files/_b4_1_000003.h5 /data 644
        ext2645 HDF5 https://zenodo.org/record/5886687/files/_b4_1_000003.h5 /data 645
        ext2646 HDF5 https://zenodo.org/record/5886687/files/_b4_1_000003.h5 /data 646
        ext2647 HDF5 https://zenodo.org/record/5886687/files/_b4_1_000003.h5 /data 647
        ext2648 HDF5 https://zenodo.org/record/5886687/files/_b4_1_000003.h5 /data 648
        ext2649 HDF5 https://zenodo.org/record/5886687/files/_b4_1_000003.h5 /data 649
        ext2650 HDF5 https://zenodo.org/record/5886687/files/_b4_1_000003.h5 /data 650
        ext2651 HDF5 https://zenodo.org/record/5886687/files/_b4_1_000003.h5 /data 651
        ext2652 HDF5 https://zenodo.org/record/5886687/files/_b4_1_000003.h5 /data 652
        ext2653 HDF5 https://zenodo.org/record/5886687/files/_b4_1_000003.h5 /data 653
        ext2654 HDF5 https://zenodo.org/record/5886687/files/_b4_1_000003.h5 /data 654
        ext2655 HDF5 https://zenodo.org/record/5886687/files/_b4_1_000003.h5 /data 655
        ext2656 HDF5 https://zenodo.org/record/5886687/files/_b4_1_000003.h5 /data 656
        ext2657 HDF5 https://zenodo.org/record/5886687/files/_b4_1_000003.h5 /data 657
        ext2658 HDF5 https://zenodo.org/record/5886687/files/_b4_1_000003.h5 /data 658
        ext2659 HDF5 https://zenodo.org/record/5886687/files/_b4_1_000003.h5 /data 659
        ext2660 HDF5 https://zenodo.org/record/5886687/files/_b4_1_000003.h5 /data 660
        ext2661 HDF5 https://zenodo.org/record/5886687/files/_b4_1_000003.h5 /data 661
        ext2662 HDF5 https://zenodo.org/record/5886687/files/_b4_1_000003.h5 /data 662
        ext2663 HDF5 https://zenodo.org/record/5886687/files/_b4_1_000003.h5 /data 663
        ext2664 HDF5 https://zenodo.org/record/5886687/files/_b4_1_000003.h5 /data 664
        ext2665 HDF5 https://zenodo.org/record/5886687/files/_b4_1_000003.h5 /data 665
        ext2666 HDF5 https://zenodo.org/record/5886687/files/_b4_1_000003.h5 /data 666
        ext2667 HDF5 https://zenodo.org/record/5886687/files/_b4_1_000003.h5 /data 667
        ext2668 HDF5 https://zenodo.org/record/5886687/files/_b4_1_000003.h5 /data 668
        ext2669 HDF5 https://zenodo.org/record/5886687/files/_b4_1_000003.h5 /data 669
        ext2670 HDF5 https://zenodo.org/record/5886687/files/_b4_1_000003.h5 /data 670
        ext2671 HDF5 https://zenodo.org/record/5886687/files/_b4_1_000003.h5 /data 671
        ext2672 HDF5 https://zenodo.org/record/5886687/files/_b4_1_000003.h5 /data 672
        ext2673 HDF5 https://zenodo.org/record/5886687/files/_b4_1_000003.h5 /data 673
        ext2674 HDF5 https://zenodo.org/record/5886687/files/_b4_1_000003.h5 /data 674
        ext2675 HDF5 https://zenodo.org/record/5886687/files/_b4_1_000003.h5 /data 675
        ext2676 HDF5 https://zenodo.org/record/5886687/files/_b4_1_000003.h5 /data 676
        ext2677 HDF5 https://zenodo.org/record/5886687/files/_b4_1_000003.h5 /data 677
        ext2678 HDF5 https://zenodo.org/record/5886687/files/_b4_1_000003.h5 /data 678
        ext2679 HDF5 https://zenodo.org/record/5886687/files/_b4_1_000003.h5 /data 679
        ext2680 HDF5 https://zenodo.org/record/5886687/files/_b4_1_000003.h5 /data 680
        ext2681 HDF5 https://zenodo.org/record/5886687/files/_b4_1_000003.h5 /data 681
        ext2682 HDF5 https://zenodo.org/record/5886687/files/_b4_1_000003.h5 /data 682
        ext2683 HDF5 https://zenodo.org/record/5886687/files/_b4_1_000003.h5 /data 683
        ext2684 HDF5 https://zenodo.org/record/5886687/files/_b4_1_000003.h5 /data 684
        ext2685 HDF5 https://zenodo.org/record/5886687/files/_b4_1_000003.h5 /data 685
        ext2686 HDF5 https://zenodo.org/record/5886687/files/_b4_1_000003.h5 /data 686
        ext2687 HDF5 https://zenodo.org/record/5886687/files/_b4_1_000003.h5 /data 687
        ext2688 HDF5 https://zenodo.org/record/5886687/files/_b4_1_000003.h5 /data 688
        ext2689 HDF5 https://zenodo.org/record/5886687/files/_b4_1_000003.h5 /data 689
        ext2690 HDF5 https://zenodo.org/record/5886687/files/_b4_1_000003.h5 /data 690
        ext2691 HDF5 https://zenodo.org/record/5886687/files/_b4_1_000003.h5 /data 691
        ext2692 HDF5 https://zenodo.org/record/5886687/files/_b4_1_000003.h5 /data 692
        ext2693 HDF5 https://zenodo.org/record/5886687/files/_b4_1_000003.h5 /data 693
        ext2694 HDF5 https://zenodo.org/record/5886687/files/_b4_1_000003.h5 /data 694
        ext2695 HDF5 https://zenodo.org/record/5886687/files/_b4_1_000003.h5 /data 695
        ext2696 HDF5 https://zenodo.org/record/5886687/files/_b4_1_000003.h5 /data 696
        ext2697 HDF5 https://zenodo.org/record/5886687/files/_b4_1_000003.h5 /data 697
        ext2698 HDF5 https://zenodo.org/record/5886687/files/_b4_1_000003.h5 /data 698
        ext2699 HDF5 https://zenodo.org/record/5886687/files/_b4_1_000003.h5 /data 699
        ext2700 HDF5 https://zenodo.org/record/5886687/files/_b4_1_000003.h5 /data 700
        ext2701 HDF5 https://zenodo.org/record/5886687/files/_b4_1_000003.h5 /data 701
        ext2702 HDF5 https://zenodo.org/record/5886687/files/_b4_1_000003.h5 /data 702
        ext2703 HDF5 https://zenodo.org/record/5886687/files/_b4_1_000003.h5 /data 703
        ext2704 HDF5 https://zenodo.org/record/5886687/files/_b4_1_000003.h5 /data 704
        ext2705 HDF5 https://zenodo.org/record/5886687/files/_b4_1_000003.h5 /data 705
        ext2706 HDF5 https://zenodo.org/record/5886687/files/_b4_1_000003.h5 /data 706
        ext2707 HDF5 https://zenodo.org/record/5886687/files/_b4_1_000003.h5 /data 707
        ext2708 HDF5 https://zenodo.org/record/5886687/files/_b4_1_000003.h5 /data 708
        ext2709 HDF5 https://zenodo.org/record/5886687/files/_b4_1_000003.h5 /data 709
        ext2710 HDF5 https://zenodo.org/record/5886687/files/_b4_1_000003.h5 /data 710
        ext2711 HDF5 https://zenodo.org/record/5886687/files/_b4_1_000003.h5 /data 711
        ext2712 HDF5 https://zenodo.org/record/5886687/files/_b4_1_000003.h5 /data 712
        ext2713 HDF5 https://zenodo.org/record/5886687/files/_b4_1_000003.h5 /data 713
        ext2714 HDF5 https://zenodo.org/record/5886687/files/_b4_1_000003.h5 /data 714
        ext2715 HDF5 https://zenodo.org/record/5886687/files/_b4_1_000003.h5 /data 715
        ext2716 HDF5 https://zenodo.org/record/5886687/files/_b4_1_000003.h5 /data 716
        ext2717 HDF5 https://zenodo.org/record/5886687/files/_b4_1_000003.h5 /data 717
        ext2718 HDF5 https://zenodo.org/record/5886687/files/_b4_1_000003.h5 /data 718
        ext2719 HDF5 https://zenodo.org/record/5886687/files/_b4_1_000003.h5 /data 719
        ext2720 HDF5 https://zenodo.org/record/5886687/files/_b4_1_000003.h5 /data 720
        ext2721 HDF5 https://zenodo.org/record/5886687/files/_b4_1_000003.h5 /data 721
        ext2722 HDF5 https://zenodo.org/record/5886687/files/_b4_1_000003.h5 /data 722
        ext2723 HDF5 https://zenodo.org/record/5886687/files/_b4_1_000003.h5 /data 723
        ext2724 HDF5 https://zenodo.org/record/5886687/files/_b4_1_000003.h5 /data 724
        ext2725 HDF5 https://zenodo.org/record/5886687/files/_b4_1_000003.h5 /data 725
        ext2726 HDF5 https://zenodo.org/record/5886687/files/_b4_1_000003.h5 /data 726
        ext2727 HDF5 https://zenodo.org/record/5886687/files/_b4_1_000003.h5 /data 727
        ext2728 HDF5 https://zenodo.org/record/5886687/files/_b4_1_000003.h5 /data 728
        ext2729 HDF5 https://zenodo.org/record/5886687/files/_b4_1_000003.h5 /data 729
        ext2730 HDF5 https://zenodo.org/record/5886687/files/_b4_1_000003.h5 /data 730
        ext2731 HDF5 https://zenodo.org/record/5886687/files/_b4_1_000003.h5 /data 731
        ext2732 HDF5 https://zenodo.org/record/5886687/files/_b4_1_000003.h5 /data 732
        ext2733 HDF5 https://zenodo.org/record/5886687/files/_b4_1_000003.h5 /data 733
        ext2734 HDF5 https://zenodo.org/record/5886687/files/_b4_1_000003.h5 /data 734
        ext2735 HDF5 https://zenodo.org/record/5886687/files/_b4_1_000003.h5 /data 735
        ext2736 HDF5 https://zenodo.org/record/5886687/files/_b4_1_000003.h5 /data 736
        ext2737 HDF5 https://zenodo.org/record/5886687/files/_b4_1_000003.h5 /data 737
        ext2738 HDF5 https://zenodo.org/record/5886687/files/_b4_1_000003.h5 /data 738
        ext2739 HDF5 https://zenodo.org/record/5886687/files/_b4_1_000003.h5 /data 739
        ext2740 HDF5 https://zenodo.org/record/5886687/files/_b4_1_000003.h5 /data 740
        ext2741 HDF5 https://zenodo.org/record/5886687/files/_b4_1_000003.h5 /data 741
        ext2742 HDF5 https://zenodo.org/record/5886687/files/_b4_1_000003.h5 /data 742
        ext2743 HDF5 https://zenodo.org/record/5886687/files/_b4_1_000003.h5 /data 743
        ext2744 HDF5 https://zenodo.org/record/5886687/files/_b4_1_000003.h5 /data 744
        ext2745 HDF5 https://zenodo.org/record/5886687/files/_b4_1_000003.h5 /data 745
        ext2746 HDF5 https://zenodo.org/record/5886687/files/_b4_1_000003.h5 /data 746
        ext2747 HDF5 https://zenodo.org/record/5886687/files/_b4_1_000003.h5 /data 747
        ext2748 HDF5 https://zenodo.org/record/5886687/files/_b4_1_000003.h5 /data 748
        ext2749 HDF5 https://zenodo.org/record/5886687/files/_b4_1_000003.h5 /data 749
        ext2750 HDF5 https://zenodo.org/record/5886687/files/_b4_1_000003.h5 /data 750
        ext2751 HDF5 https://zenodo.org/record/5886687/files/_b4_1_000003.h5 /data 751
        ext2752 HDF5 https://zenodo.org/record/5886687/files/_b4_1_000003.h5 /data 752
        ext2753 HDF5 https://zenodo.org/record/5886687/files/_b4_1_000003.h5 /data 753
        ext2754 HDF5 https://zenodo.org/record/5886687/files/_b4_1_000003.h5 /data 754
        ext2755 HDF5 https://zenodo.org/record/5886687/files/_b4_1_000003.h5 /data 755
        ext2756 HDF5 https://zenodo.org/record/5886687/files/_b4_1_000003.h5 /data 756
        ext2757 HDF5 https://zenodo.org/record/5886687/files/_b4_1_000003.h5 /data 757
        ext2758 HDF5 https://zenodo.org/record/5886687/files/_b4_1_000003.h5 /data 758
        ext2759 HDF5 https://zenodo.org/record/5886687/files/_b4_1_000003.h5 /data 759
        ext2760 HDF5 https://zenodo.org/record/5886687/files/_b4_1_000003.h5 /data 760
        ext2761 HDF5 https://zenodo.org/record/5886687/files/_b4_1_000003.h5 /data 761
        ext2762 HDF5 https://zenodo.org/record/5886687/files/_b4_1_000003.h5 /data 762
        ext2763 HDF5 https://zenodo.org/record/5886687/files/_b4_1_000003.h5 /data 763
        ext2764 HDF5 https://zenodo.org/record/5886687/files/_b4_1_000003.h5 /data 764
        ext2765 HDF5 https://zenodo.org/record/5886687/files/_b4_1_000003.h5 /data 765
        ext2766 HDF5 https://zenodo.org/record/5886687/files/_b4_1_000003.h5 /data 766
        ext2767 HDF5 https://zenodo.org/record/5886687/files/_b4_1_000003.h5 /data 767
        ext2768 HDF5 https://zenodo.org/record/5886687/files/_b4_1_000003.h5 /data 768
        ext2769 HDF5 https://zenodo.org/record/5886687/files/_b4_1_000003.h5 /data 769
        ext2770 HDF5 https://zenodo.org/record/5886687/files/_b4_1_000003.h5 /data 770
        ext2771 HDF5 https://zenodo.org/record/5886687/files/_b4_1_000003.h5 /data 771
        ext2772 HDF5 https://zenodo.org/record/5886687/files/_b4_1_000003.h5 /data 772
        ext2773 HDF5 https://zenodo.org/record/5886687/files/_b4_1_000003.h5 /data 773
        ext2774 HDF5 https://zenodo.org/record/5886687/files/_b4_1_000003.h5 /data 774
        ext2775 HDF5 https://zenodo.org/record/5886687/files/_b4_1_000003.h5 /data 775
        ext2776 HDF5 https://zenodo.org/record/5886687/files/_b4_1_000003.h5 /data 776
        ext2777 HDF5 https://zenodo.org/record/5886687/files/_b4_1_000003.h5 /data 777
        ext2778 HDF5 https://zenodo.org/record/5886687/files/_b4_1_000003.h5 /data 778
        ext2779 HDF5 https://zenodo.org/record/5886687/files/_b4_1_000003.h5 /data 779
        ext2780 HDF5 https://zenodo.org/record/5886687/files/_b4_1_000003.h5 /data 780
        ext2781 HDF5 https://zenodo.org/record/5886687/files/_b4_1_000003.h5 /data 781
        ext2782 HDF5 https://zenodo.org/record/5886687/files/_b4_1_000003.h5 /data 782
        ext2783 HDF5 https://zenodo.org/record/5886687/files/_b4_1_000003.h5 /data 783
        ext2784 HDF5 https://zenodo.org/record/5886687/files/_b4_1_000003.h5 /data 784
        ext2785 HDF5 https://zenodo.org/record/5886687/files/_b4_1_000003.h5 /data 785
        ext2786 HDF5 https://zenodo.org/record/5886687/files/_b4_1_000003.h5 /data 786
        ext2787 HDF5 https://zenodo.org/record/5886687/files/_b4_1_000003.h5 /data 787
        ext2788 HDF5 https://zenodo.org/record/5886687/files/_b4_1_000003.h5 /data 788
        ext2789 HDF5 https://zenodo.org/record/5886687/files/_b4_1_000003.h5 /data 789
        ext2790 HDF5 https://zenodo.org/record/5886687/files/_b4_1_000003.h5 /data 790
        ext2791 HDF5 https://zenodo.org/record/5886687/files/_b4_1_000003.h5 /data 791
        ext2792 HDF5 https://zenodo.org/record/5886687/files/_b4_1_000003.h5 /data 792
        ext2793 HDF5 https://zenodo.org/record/5886687/files/_b4_1_000003.h5 /data 793
        ext2794 HDF5 https://zenodo.org/record/5886687/files/_b4_1_000003.h5 /data 794
        ext2795 HDF5 https://zenodo.org/record/5886687/files/_b4_1_000003.h5 /data 795
        ext2796 HDF5 https://zenodo.org/record/5886687/files/_b4_1_000003.h5 /data 796
        ext2797 HDF5 https://zenodo.org/record/5886687/files/_b4_1_000003.h5 /data 797
        ext2798 HDF5 https://zenodo.org/record/5886687/files/_b4_1_000003.h5 /data 798
        ext2799 HDF5 https://zenodo.org/record/5886687/files/_b4_1_000003.h5 /data 799
        ext2800 HDF5 https://zenodo.org/record/5886687/files/_b4_1_000003.h5 /data 800
        ext2801 HDF5 https://zenodo.org/record/5886687/files/_b4_1_000003.h5 /data 801
        ext2802 HDF5 https://zenodo.org/record/5886687/files/_b4_1_000003.h5 /data 802
        ext2803 HDF5 https://zenodo.org/record/5886687/files/_b4_1_000003.h5 /data 803
        ext2804 HDF5 https://zenodo.org/record/5886687/files/_b4_1_000003.h5 /data 804
        ext2805 HDF5 https://zenodo.org/record/5886687/files/_b4_1_000003.h5 /data 805
        ext2806 HDF5 https://zenodo.org/record/5886687/files/_b4_1_000003.h5 /data 806
        ext2807 HDF5 https://zenodo.org/record/5886687/files/_b4_1_000003.h5 /data 807
        ext2808 HDF5 https://zenodo.org/record/5886687/files/_b4_1_000003.h5 /data 808
        ext2809 HDF5 https://zenodo.org/record/5886687/files/_b4_1_000003.h5 /data 809
        ext2810 HDF5 https://zenodo.org/record/5886687/files/_b4_1_000003.h5 /data 810
        ext2811 HDF5 https://zenodo.org/record/5886687/files/_b4_1_000003.h5 /data 811
        ext2812 HDF5 https://zenodo.org/record/5886687/files/_b4_1_000003.h5 /data 812
        ext2813 HDF5 https://zenodo.org/record/5886687/files/_b4_1_000003.h5 /data 813
        ext2814 HDF5 https://zenodo.org/record/5886687/files/_b4_1_000003.h5 /data 814
        ext2815 HDF5 https://zenodo.org/record/5886687/files/_b4_1_000003.h5 /data 815
        ext2816 HDF5 https://zenodo.org/record/5886687/files/_b4_1_000003.h5 /data 816
        ext2817 HDF5 https://zenodo.org/record/5886687/files/_b4_1_000003.h5 /data 817
        ext2818 HDF5 https://zenodo.org/record/5886687/files/_b4_1_000003.h5 /data 818
        ext2819 HDF5 https://zenodo.org/record/5886687/files/_b4_1_000003.h5 /data 819
        ext2820 HDF5 https://zenodo.org/record/5886687/files/_b4_1_000003.h5 /data 820
        ext2821 HDF5 https://zenodo.org/record/5886687/files/_b4_1_000003.h5 /data 821
        ext2822 HDF5 https://zenodo.org/record/5886687/files/_b4_1_000003.h5 /data 822
        ext2823 HDF5 https://zenodo.org/record/5886687/files/_b4_1_000003.h5 /data 823
        ext2824 HDF5 https://zenodo.org/record/5886687/files/_b4_1_000003.h5 /data 824
        ext2825 HDF5 https://zenodo.org/record/5886687/files/_b4_1_000003.h5 /data 825
        ext2826 HDF5 https://zenodo.org/record/5886687/files/_b4_1_000003.h5 /data 826
        ext2827 HDF5 https://zenodo.org/record/5886687/files/_b4_1_000003.h5 /data 827
        ext2828 HDF5 https://zenodo.org/record/5886687/files/_b4_1_000003.h5 /data 828
        ext2829 HDF5 https://zenodo.org/record/5886687/files/_b4_1_000003.h5 /data 829
        ext2830 HDF5 https://zenodo.org/record/5886687/files/_b4_1_000003.h5 /data 830
        ext2831 HDF5 https://zenodo.org/record/5886687/files/_b4_1_000003.h5 /data 831
        ext2832 HDF5 https://zenodo.org/record/5886687/files/_b4_1_000003.h5 /data 832
        ext2833 HDF5 https://zenodo.org/record/5886687/files/_b4_1_000003.h5 /data 833
        ext2834 HDF5 https://zenodo.org/record/5886687/files/_b4_1_000003.h5 /data 834
        ext2835 HDF5 https://zenodo.org/record/5886687/files/_b4_1_000003.h5 /data 835
        ext2836 HDF5 https://zenodo.org/record/5886687/files/_b4_1_000003.h5 /data 836
        ext2837 HDF5 https://zenodo.org/record/5886687/files/_b4_1_000003.h5 /data 837
        ext2838 HDF5 https://zenodo.org/record/5886687/files/_b4_1_000003.h5 /data 838
        ext2839 HDF5 https://zenodo.org/record/5886687/files/_b4_1_000003.h5 /data 839
        ext2840 HDF5 https://zenodo.org/record/5886687/files/_b4_1_000003.h5 /data 840
        ext2841 HDF5 https://zenodo.org/record/5886687/files/_b4_1_000003.h5 /data 841
        ext2842 HDF5 https://zenodo.org/record/5886687/files/_b4_1_000003.h5 /data 842
        ext2843 HDF5 https://zenodo.org/record/5886687/files/_b4_1_000003.h5 /data 843
        ext2844 HDF5 https://zenodo.org/record/5886687/files/_b4_1_000003.h5 /data 844
        ext2845 HDF5 https://zenodo.org/record/5886687/files/_b4_1_000003.h5 /data 845
        ext2846 HDF5 https://zenodo.org/record/5886687/files/_b4_1_000003.h5 /data 846
        ext2847 HDF5 https://zenodo.org/record/5886687/files/_b4_1_000003.h5 /data 847
        ext2848 HDF5 https://zenodo.org/record/5886687/files/_b4_1_000003.h5 /data 848
        ext2849 HDF5 https://zenodo.org/record/5886687/files/_b4_1_000003.h5 /data 849
        ext2850 HDF5 https://zenodo.org/record/5886687/files/_b4_1_000003.h5 /data 850
        ext2851 HDF5 https://zenodo.org/record/5886687/files/_b4_1_000003.h5 /data 851
        ext2852 HDF5 https://zenodo.org/record/5886687/files/_b4_1_000003.h5 /data 852
        ext2853 HDF5 https://zenodo.org/record/5886687/files/_b4_1_000003.h5 /data 853
        ext2854 HDF5 https://zenodo.org/record/5886687/files/_b4_1_000003.h5 /data 854
        ext2855 HDF5 https://zenodo.org/record/5886687/files/_b4_1_000003.h5 /data 855
        ext2856 HDF5 https://zenodo.org/record/5886687/files/_b4_1_000003.h5 /data 856
        ext2857 HDF5 https://zenodo.org/record/5886687/files/_b4_1_000003.h5 /data 857
        ext2858 HDF5 https://zenodo.org/record/5886687/files/_b4_1_000003.h5 /data 858
        ext2859 HDF5 https://zenodo.org/record/5886687/files/_b4_1_000003.h5 /data 859
        ext2860 HDF5 https://zenodo.org/record/5886687/files/_b4_1_000003.h5 /data 860
        ext2861 HDF5 https://zenodo.org/record/5886687/files/_b4_1_000003.h5 /data 861
        ext2862 HDF5 https://zenodo.org/record/5886687/files/_b4_1_000003.h5 /data 862
        ext2863 HDF5 https://zenodo.org/record/5886687/files/_b4_1_000003.h5 /data 863
        ext2864 HDF5 https://zenodo.org/record/5886687/files/_b4_1_000003.h5 /data 864
        ext2865 HDF5 https://zenodo.org/record/5886687/files/_b4_1_000003.h5 /data 865
        ext2866 HDF5 https://zenodo.org/record/5886687/files/_b4_1_000003.h5 /data 866
        ext2867 HDF5 https://zenodo.org/record/5886687/files/_b4_1_000003.h5 /data 867
        ext2868 HDF5 https://zenodo.org/record/5886687/files/_b4_1_000003.h5 /data 868
        ext2869 HDF5 https://zenodo.org/record/5886687/files/_b4_1_000003.h5 /data 869
        ext2870 HDF5 https://zenodo.org/record/5886687/files/_b4_1_000003.h5 /data 870
        ext2871 HDF5 https://zenodo.org/record/5886687/files/_b4_1_000003.h5 /data 871
        ext2872 HDF5 https://zenodo.org/record/5886687/files/_b4_1_000003.h5 /data 872
        ext2873 HDF5 https://zenodo.org/record/5886687/files/_b4_1_000003.h5 /data 873
        ext2874 HDF5 https://zenodo.org/record/5886687/files/_b4_1_000003.h5 /data 874
        ext2875 HDF5 https://zenodo.org/record/5886687/files/_b4_1_000003.h5 /data 875
        ext2876 HDF5 https://zenodo.org/record/5886687/files/_b4_1_000003.h5 /data 876
        ext2877 HDF5 https://zenodo.org/record/5886687/files/_b4_1_000003.h5 /data 877
        ext2878 HDF5 https://zenodo.org/record/5886687/files/_b4_1_000003.h5 /data 878
        ext2879 HDF5 https://zenodo.org/record/5886687/files/_b4_1_000003.h5 /data 879
        ext2880 HDF5 https://zenodo.org/record/5886687/files/_b4_1_000003.h5 /data 880
        ext2881 HDF5 https://zenodo.org/record/5886687/files/_b4_1_000003.h5 /data 881
        ext2882 HDF5 https://zenodo.org/record/5886687/files/_b4_1_000003.h5 /data 882
        ext2883 HDF5 https://zenodo.org/record/5886687/files/_b4_1_000003.h5 /data 883
        ext2884 HDF5 https://zenodo.org/record/5886687/files/_b4_1_000003.h5 /data 884
        ext2885 HDF5 https://zenodo.org/record/5886687/files/_b4_1_000003.h5 /data 885
        ext2886 HDF5 https://zenodo.org/record/5886687/files/_b4_1_000003.h5 /data 886
        ext2887 HDF5 https://zenodo.org/record/5886687/files/_b4_1_000003.h5 /data 887
        ext2888 HDF5 https://zenodo.org/record/5886687/files/_b4_1_000003.h5 /data 888
        ext2889 HDF5 https://zenodo.org/record/5886687/files/_b4_1_000003.h5 /data 889
        ext2890 HDF5 https://zenodo.org/record/5886687/files/_b4_1_000003.h5 /data 890
        ext2891 HDF5 https://zenodo.org/record/5886687/files/_b4_1_000003.h5 /data 891
        ext2892 HDF5 https://zenodo.org/record/5886687/files/_b4_1_000003.h5 /data 892
        ext2893 HDF5 https://zenodo.org/record/5886687/files/_b4_1_000003.h5 /data 893
        ext2894 HDF5 https://zenodo.org/record/5886687/files/_b4_1_000003.h5 /data 894
        ext2895 HDF5 https://zenodo.org/record/5886687/files/_b4_1_000003.h5 /data 895
        ext2896 HDF5 https://zenodo.org/record/5886687/files/_b4_1_000003.h5 /data 896
        ext2897 HDF5 https://zenodo.org/record/5886687/files/_b4_1_000003.h5 /data 897
        ext2898 HDF5 https://zenodo.org/record/5886687/files/_b4_1_000003.h5 /data 898
        ext2899 HDF5 https://zenodo.org/record/5886687/files/_b4_1_000003.h5 /data 899
        ext2900 HDF5 https://zenodo.org/record/5886687/files/_b4_1_000003.h5 /data 900
        ext2901 HDF5 https://zenodo.org/record/5886687/files/_b4_1_000003.h5 /data 901
        ext2902 HDF5 https://zenodo.org/record/5886687/files/_b4_1_000003.h5 /data 902
        ext2903 HDF5 https://zenodo.org/record/5886687/files/_b4_1_000003.h5 /data 903
        ext2904 HDF5 https://zenodo.org/record/5886687/files/_b4_1_000003.h5 /data 904
        ext2905 HDF5 https://zenodo.org/record/5886687/files/_b4_1_000003.h5 /data 905
        ext2906 HDF5 https://zenodo.org/record/5886687/files/_b4_1_000003.h5 /data 906
        ext2907 HDF5 https://zenodo.org/record/5886687/files/_b4_1_000003.h5 /data 907
        ext2908 HDF5 https://zenodo.org/record/5886687/files/_b4_1_000003.h5 /data 908
        ext2909 HDF5 https://zenodo.org/record/5886687/files/_b4_1_000003.h5 /data 909
        ext2910 HDF5 https://zenodo.org/record/5886687/files/_b4_1_000003.h5 /data 910
        ext2911 HDF5 https://zenodo.org/record/5886687/files/_b4_1_000003.h5 /data 911
        ext2912 HDF5 https://zenodo.org/record/5886687/files/_b4_1_000003.h5 /data 912
        ext2913 HDF5 https://zenodo.org/record/5886687/files/_b4_1_000003.h5 /data 913
        ext2914 HDF5 https://zenodo.org/record/5886687/files/_b4_1_000003.h5 /data 914
        ext2915 HDF5 https://zenodo.org/record/5886687/files/_b4_1_000003.h5 /data 915
        ext2916 HDF5 https://zenodo.org/record/5886687/files/_b4_1_000003.h5 /data 916
        ext2917 HDF5 https://zenodo.org/record/5886687/files/_b4_1_000003.h5 /data 917
        ext2918 HDF5 https://zenodo.org/record/5886687/files/_b4_1_000003.h5 /data 918
        ext2919 HDF5 https://zenodo.org/record/5886687/files/_b4_1_000003.h5 /data 919
        ext2920 HDF5 https://zenodo.org/record/5886687/files/_b4_1_000003.h5 /data 920
        ext2921 HDF5 https://zenodo.org/record/5886687/files/_b4_1_000003.h5 /data 921
        ext2922 HDF5 https://zenodo.org/record/5886687/files/_b4_1_000003.h5 /data 922
        ext2923 HDF5 https://zenodo.org/record/5886687/files/_b4_1_000003.h5 /data 923
        ext2924 HDF5 https://zenodo.org/record/5886687/files/_b4_1_000003.h5 /data 924
        ext2925 HDF5 https://zenodo.org/record/5886687/files/_b4_1_000003.h5 /data 925
        ext2926 HDF5 https://zenodo.org/record/5886687/files/_b4_1_000003.h5 /data 926
        ext2927 HDF5 https://zenodo.org/record/5886687/files/_b4_1_000003.h5 /data 927
        ext2928 HDF5 https://zenodo.org/record/5886687/files/_b4_1_000003.h5 /data 928
        ext2929 HDF5 https://zenodo.org/record/5886687/files/_b4_1_000003.h5 /data 929
        ext2930 HDF5 https://zenodo.org/record/5886687/files/_b4_1_000003.h5 /data 930
        ext2931 HDF5 https://zenodo.org/record/5886687/files/_b4_1_000003.h5 /data 931
        ext2932 HDF5 https://zenodo.org/record/5886687/files/_b4_1_000003.h5 /data 932
        ext2933 HDF5 https://zenodo.org/record/5886687/files/_b4_1_000003.h5 /data 933
        ext2934 HDF5 https://zenodo.org/record/5886687/files/_b4_1_000003.h5 /data 934
        ext2935 HDF5 https://zenodo.org/record/5886687/files/_b4_1_000003.h5 /data 935
        ext2936 HDF5 https://zenodo.org/record/5886687/files/_b4_1_000003.h5 /data 936
        ext2937 HDF5 https://zenodo.org/record/5886687/files/_b4_1_000003.h5 /data 937
        ext2938 HDF5 https://zenodo.org/record/5886687/files/_b4_1_000003.h5 /data 938
        ext2939 HDF5 https://zenodo.org/record/5886687/files/_b4_1_000003.h5 /data 939
        ext2940 HDF5 https://zenodo.org/record/5886687/files/_b4_1_000003.h5 /data 940
        ext2941 HDF5 https://zenodo.org/record/5886687/files/_b4_1_000003.h5 /data 941
        ext2942 HDF5 https://zenodo.org/record/5886687/files/_b4_1_000003.h5 /data 942
        ext2943 HDF5 https://zenodo.org/record/5886687/files/_b4_1_000003.h5 /data 943
        ext2944 HDF5 https://zenodo.org/record/5886687/files/_b4_1_000003.h5 /data 944
        ext2945 HDF5 https://zenodo.org/record/5886687/files/_b4_1_000003.h5 /data 945
        ext2946 HDF5 https://zenodo.org/record/5886687/files/_b4_1_000003.h5 /data 946
        ext2947 HDF5 https://zenodo.org/record/5886687/files/_b4_1_000003.h5 /data 947
        ext2948 HDF5 https://zenodo.org/record/5886687/files/_b4_1_000003.h5 /data 948
        ext2949 HDF5 https://zenodo.org/record/5886687/files/_b4_1_000003.h5 /data 949
        ext2950 HDF5 https://zenodo.org/record/5886687/files/_b4_1_000003.h5 /data 950
        ext2951 HDF5 https://zenodo.org/record/5886687/files/_b4_1_000003.h5 /data 951
        ext2952 HDF5 https://zenodo.org/record/5886687/files/_b4_1_000003.h5 /data 952
        ext2953 HDF5 https://zenodo.org/record/5886687/files/_b4_1_000003.h5 /data 953
        ext2954 HDF5 https://zenodo.org/record/5886687/files/_b4_1_000003.h5 /data 954
        ext2955 HDF5 https://zenodo.org/record/5886687/files/_b4_1_000003.h5 /data 955
        ext2956 HDF5 https://zenodo.org/record/5886687/files/_b4_1_000003.h5 /data 956
        ext2957 HDF5 https://zenodo.org/record/5886687/files/_b4_1_000003.h5 /data 957
        ext2958 HDF5 https://zenodo.org/record/5886687/files/_b4_1_000003.h5 /data 958
        ext2959 HDF5 https://zenodo.org/record/5886687/files/_b4_1_000003.h5 /data 959
        ext2960 HDF5 https://zenodo.org/record/5886687/files/_b4_1_000003.h5 /data 960
        ext2961 HDF5 https://zenodo.org/record/5886687/files/_b4_1_000003.h5 /data 961
        ext2962 HDF5 https://zenodo.org/record/5886687/files/_b4_1_000003.h5 /data 962
        ext2963 HDF5 https://zenodo.org/record/5886687/files/_b4_1_000003.h5 /data 963
        ext2964 HDF5 https://zenodo.org/record/5886687/files/_b4_1_000003.h5 /data 964
        ext2965 HDF5 https://zenodo.org/record/5886687/files/_b4_1_000003.h5 /data 965
        ext2966 HDF5 https://zenodo.org/record/5886687/files/_b4_1_000003.h5 /data 966
        ext2967 HDF5 https://zenodo.org/record/5886687/files/_b4_1_000003.h5 /data 967
        ext2968 HDF5 https://zenodo.org/record/5886687/files/_b4_1_000003.h5 /data 968
        ext2969 HDF5 https://zenodo.org/record/5886687/files/_b4_1_000003.h5 /data 969
        ext2970 HDF5 https://zenodo.org/record/5886687/files/_b4_1_000003.h5 /data 970
        ext2971 HDF5 https://zenodo.org/record/5886687/files/_b4_1_000003.h5 /data 971
        ext2972 HDF5 https://zenodo.org/record/5886687/files/_b4_1_000003.h5 /data 972
        ext2973 HDF5 https://zenodo.org/record/5886687/files/_b4_1_000003.h5 /data 973
        ext2974 HDF5 https://zenodo.org/record/5886687/files/_b4_1_000003.h5 /data 974
        ext2975 HDF5 https://zenodo.org/record/5886687/files/_b4_1_000003.h5 /data 975
        ext2976 HDF5 https://zenodo.org/record/5886687/files/_b4_1_000003.h5 /data 976
        ext2977 HDF5 https://zenodo.org/record/5886687/files/_b4_1_000003.h5 /data 977
        ext2978 HDF5 https://zenodo.org/record/5886687/files/_b4_1_000003.h5 /data 978
        ext2979 HDF5 https://zenodo.org/record/5886687/files/_b4_1_000003.h5 /data 979
        ext2980 HDF5 https://zenodo.org/record/5886687/files/_b4_1_000003.h5 /data 980
        ext2981 HDF5 https://zenodo.org/record/5886687/files/_b4_1_000003.h5 /data 981
        ext2982 HDF5 https://zenodo.org/record/5886687/files/_b4_1_000003.h5 /data 982
        ext2983 HDF5 https://zenodo.org/record/5886687/files/_b4_1_000003.h5 /data 983
        ext2984 HDF5 https://zenodo.org/record/5886687/files/_b4_1_000003.h5 /data 984
        ext2985 HDF5 https://zenodo.org/record/5886687/files/_b4_1_000003.h5 /data 985
        ext2986 HDF5 https://zenodo.org/record/5886687/files/_b4_1_000003.h5 /data 986
        ext2987 HDF5 https://zenodo.org/record/5886687/files/_b4_1_000003.h5 /data 987
        ext2988 HDF5 https://zenodo.org/record/5886687/files/_b4_1_000003.h5 /data 988
        ext2989 HDF5 https://zenodo.org/record/5886687/files/_b4_1_000003.h5 /data 989
        ext2990 HDF5 https://zenodo.org/record/5886687/files/_b4_1_000003.h5 /data 990
        ext2991 HDF5 https://zenodo.org/record/5886687/files/_b4_1_000003.h5 /data 991
        ext2992 HDF5 https://zenodo.org/record/5886687/files/_b4_1_000003.h5 /data 992
        ext2993 HDF5 https://zenodo.org/record/5886687/files/_b4_1_000003.h5 /data 993
        ext2994 HDF5 https://zenodo.org/record/5886687/files/_b4_1_000003.h5 /data 994
        ext2995 HDF5 https://zenodo.org/record/5886687/files/_b4_1_000003.h5 /data 995
        ext2996 HDF5 https://zenodo.org/record/5886687/files/_b4_1_000003.h5 /data 996
        ext2997 HDF5 https://zenodo.org/record/5886687/files/_b4_1_000003.h5 /data 997
        ext2998 HDF5 https://zenodo.org/record/5886687/files/_b4_1_000003.h5 /data 998
        ext2999 HDF5 https://zenodo.org/record/5886687/files/_b4_1_000003.h5 /data 999
        ext3000 HDF5 https://zenodo.org/record/5886687/files/_b4_1_000003.h5 /data 1000
        ext3001 HDF5 https://zenodo.org/record/5886687/files/_b4_1_000004.h5 /data 1
        ext3002 HDF5 https://zenodo.org/record/5886687/files/_b4_1_000004.h5 /data 2
        ext3003 HDF5 https://zenodo.org/record/5886687/files/_b4_1_000004.h5 /data 3
        ext3004 HDF5 https://zenodo.org/record/5886687/files/_b4_1_000004.h5 /data 4
        ext3005 HDF5 https://zenodo.org/record/5886687/files/_b4_1_000004.h5 /data 5
        ext3006 HDF5 https://zenodo.org/record/5886687/files/_b4_1_000004.h5 /data 6
        ext3007 HDF5 https://zenodo.org/record/5886687/files/_b4_1_000004.h5 /data 7
        ext3008 HDF5 https://zenodo.org/record/5886687/files/_b4_1_000004.h5 /data 8
        ext3009 HDF5 https://zenodo.org/record/5886687/files/_b4_1_000004.h5 /data 9
        ext3010 HDF5 https://zenodo.org/record/5886687/files/_b4_1_000004.h5 /data 10
        ext3011 HDF5 https://zenodo.org/record/5886687/files/_b4_1_000004.h5 /data 11
        ext3012 HDF5 https://zenodo.org/record/5886687/files/_b4_1_000004.h5 /data 12
        ext3013 HDF5 https://zenodo.org/record/5886687/files/_b4_1_000004.h5 /data 13
        ext3014 HDF5 https://zenodo.org/record/5886687/files/_b4_1_000004.h5 /data 14
        ext3015 HDF5 https://zenodo.org/record/5886687/files/_b4_1_000004.h5 /data 15
        ext3016 HDF5 https://zenodo.org/record/5886687/files/_b4_1_000004.h5 /data 16
        ext3017 HDF5 https://zenodo.org/record/5886687/files/_b4_1_000004.h5 /data 17
        ext3018 HDF5 https://zenodo.org/record/5886687/files/_b4_1_000004.h5 /data 18
        ext3019 HDF5 https://zenodo.org/record/5886687/files/_b4_1_000004.h5 /data 19
        ext3020 HDF5 https://zenodo.org/record/5886687/files/_b4_1_000004.h5 /data 20
        ext3021 HDF5 https://zenodo.org/record/5886687/files/_b4_1_000004.h5 /data 21
        ext3022 HDF5 https://zenodo.org/record/5886687/files/_b4_1_000004.h5 /data 22
        ext3023 HDF5 https://zenodo.org/record/5886687/files/_b4_1_000004.h5 /data 23
        ext3024 HDF5 https://zenodo.org/record/5886687/files/_b4_1_000004.h5 /data 24
        ext3025 HDF5 https://zenodo.org/record/5886687/files/_b4_1_000004.h5 /data 25
        ext3026 HDF5 https://zenodo.org/record/5886687/files/_b4_1_000004.h5 /data 26
        ext3027 HDF5 https://zenodo.org/record/5886687/files/_b4_1_000004.h5 /data 27
        ext3028 HDF5 https://zenodo.org/record/5886687/files/_b4_1_000004.h5 /data 28
        ext3029 HDF5 https://zenodo.org/record/5886687/files/_b4_1_000004.h5 /data 29
        ext3030 HDF5 https://zenodo.org/record/5886687/files/_b4_1_000004.h5 /data 30
        ext3031 HDF5 https://zenodo.org/record/5886687/files/_b4_1_000004.h5 /data 31
        ext3032 HDF5 https://zenodo.org/record/5886687/files/_b4_1_000004.h5 /data 32
        ext3033 HDF5 https://zenodo.org/record/5886687/files/_b4_1_000004.h5 /data 33
        ext3034 HDF5 https://zenodo.org/record/5886687/files/_b4_1_000004.h5 /data 34
        ext3035 HDF5 https://zenodo.org/record/5886687/files/_b4_1_000004.h5 /data 35
        ext3036 HDF5 https://zenodo.org/record/5886687/files/_b4_1_000004.h5 /data 36
        ext3037 HDF5 https://zenodo.org/record/5886687/files/_b4_1_000004.h5 /data 37
        ext3038 HDF5 https://zenodo.org/record/5886687/files/_b4_1_000004.h5 /data 38
        ext3039 HDF5 https://zenodo.org/record/5886687/files/_b4_1_000004.h5 /data 39
        ext3040 HDF5 https://zenodo.org/record/5886687/files/_b4_1_000004.h5 /data 40
        ext3041 HDF5 https://zenodo.org/record/5886687/files/_b4_1_000004.h5 /data 41
        ext3042 HDF5 https://zenodo.org/record/5886687/files/_b4_1_000004.h5 /data 42
        ext3043 HDF5 https://zenodo.org/record/5886687/files/_b4_1_000004.h5 /data 43
        ext3044 HDF5 https://zenodo.org/record/5886687/files/_b4_1_000004.h5 /data 44
        ext3045 HDF5 https://zenodo.org/record/5886687/files/_b4_1_000004.h5 /data 45
        ext3046 HDF5 https://zenodo.org/record/5886687/files/_b4_1_000004.h5 /data 46
        ext3047 HDF5 https://zenodo.org/record/5886687/files/_b4_1_000004.h5 /data 47
        ext3048 HDF5 https://zenodo.org/record/5886687/files/_b4_1_000004.h5 /data 48
        ext3049 HDF5 https://zenodo.org/record/5886687/files/_b4_1_000004.h5 /data 49
        ext3050 HDF5 https://zenodo.org/record/5886687/files/_b4_1_000004.h5 /data 50
        ext3051 HDF5 https://zenodo.org/record/5886687/files/_b4_1_000004.h5 /data 51
        ext3052 HDF5 https://zenodo.org/record/5886687/files/_b4_1_000004.h5 /data 52
        ext3053 HDF5 https://zenodo.org/record/5886687/files/_b4_1_000004.h5 /data 53
        ext3054 HDF5 https://zenodo.org/record/5886687/files/_b4_1_000004.h5 /data 54
        ext3055 HDF5 https://zenodo.org/record/5886687/files/_b4_1_000004.h5 /data 55
        ext3056 HDF5 https://zenodo.org/record/5886687/files/_b4_1_000004.h5 /data 56
        ext3057 HDF5 https://zenodo.org/record/5886687/files/_b4_1_000004.h5 /data 57
        ext3058 HDF5 https://zenodo.org/record/5886687/files/_b4_1_000004.h5 /data 58
        ext3059 HDF5 https://zenodo.org/record/5886687/files/_b4_1_000004.h5 /data 59
        ext3060 HDF5 https://zenodo.org/record/5886687/files/_b4_1_000004.h5 /data 60
        ext3061 HDF5 https://zenodo.org/record/5886687/files/_b4_1_000004.h5 /data 61
        ext3062 HDF5 https://zenodo.org/record/5886687/files/_b4_1_000004.h5 /data 62
        ext3063 HDF5 https://zenodo.org/record/5886687/files/_b4_1_000004.h5 /data 63
        ext3064 HDF5 https://zenodo.org/record/5886687/files/_b4_1_000004.h5 /data 64
        ext3065 HDF5 https://zenodo.org/record/5886687/files/_b4_1_000004.h5 /data 65
        ext3066 HDF5 https://zenodo.org/record/5886687/files/_b4_1_000004.h5 /data 66
        ext3067 HDF5 https://zenodo.org/record/5886687/files/_b4_1_000004.h5 /data 67
        ext3068 HDF5 https://zenodo.org/record/5886687/files/_b4_1_000004.h5 /data 68
        ext3069 HDF5 https://zenodo.org/record/5886687/files/_b4_1_000004.h5 /data 69
        ext3070 HDF5 https://zenodo.org/record/5886687/files/_b4_1_000004.h5 /data 70
        ext3071 HDF5 https://zenodo.org/record/5886687/files/_b4_1_000004.h5 /data 71
        ext3072 HDF5 https://zenodo.org/record/5886687/files/_b4_1_000004.h5 /data 72
        ext3073 HDF5 https://zenodo.org/record/5886687/files/_b4_1_000004.h5 /data 73
        ext3074 HDF5 https://zenodo.org/record/5886687/files/_b4_1_000004.h5 /data 74
        ext3075 HDF5 https://zenodo.org/record/5886687/files/_b4_1_000004.h5 /data 75
        ext3076 HDF5 https://zenodo.org/record/5886687/files/_b4_1_000004.h5 /data 76
        ext3077 HDF5 https://zenodo.org/record/5886687/files/_b4_1_000004.h5 /data 77
        ext3078 HDF5 https://zenodo.org/record/5886687/files/_b4_1_000004.h5 /data 78
        ext3079 HDF5 https://zenodo.org/record/5886687/files/_b4_1_000004.h5 /data 79
        ext3080 HDF5 https://zenodo.org/record/5886687/files/_b4_1_000004.h5 /data 80
        ext3081 HDF5 https://zenodo.org/record/5886687/files/_b4_1_000004.h5 /data 81
        ext3082 HDF5 https://zenodo.org/record/5886687/files/_b4_1_000004.h5 /data 82
        ext3083 HDF5 https://zenodo.org/record/5886687/files/_b4_1_000004.h5 /data 83
        ext3084 HDF5 https://zenodo.org/record/5886687/files/_b4_1_000004.h5 /data 84
        ext3085 HDF5 https://zenodo.org/record/5886687/files/_b4_1_000004.h5 /data 85
        ext3086 HDF5 https://zenodo.org/record/5886687/files/_b4_1_000004.h5 /data 86
        ext3087 HDF5 https://zenodo.org/record/5886687/files/_b4_1_000004.h5 /data 87
        ext3088 HDF5 https://zenodo.org/record/5886687/files/_b4_1_000004.h5 /data 88
        ext3089 HDF5 https://zenodo.org/record/5886687/files/_b4_1_000004.h5 /data 89
        ext3090 HDF5 https://zenodo.org/record/5886687/files/_b4_1_000004.h5 /data 90
        ext3091 HDF5 https://zenodo.org/record/5886687/files/_b4_1_000004.h5 /data 91
        ext3092 HDF5 https://zenodo.org/record/5886687/files/_b4_1_000004.h5 /data 92
        ext3093 HDF5 https://zenodo.org/record/5886687/files/_b4_1_000004.h5 /data 93
        ext3094 HDF5 https://zenodo.org/record/5886687/files/_b4_1_000004.h5 /data 94
        ext3095 HDF5 https://zenodo.org/record/5886687/files/_b4_1_000004.h5 /data 95
        ext3096 HDF5 https://zenodo.org/record/5886687/files/_b4_1_000004.h5 /data 96
        ext3097 HDF5 https://zenodo.org/record/5886687/files/_b4_1_000004.h5 /data 97
        ext3098 HDF5 https://zenodo.org/record/5886687/files/_b4_1_000004.h5 /data 98
        ext3099 HDF5 https://zenodo.org/record/5886687/files/_b4_1_000004.h5 /data 99
        ext3100 HDF5 https://zenodo.org/record/5886687/files/_b4_1_000004.h5 /data 100
        ext3101 HDF5 https://zenodo.org/record/5886687/files/_b4_1_000004.h5 /data 101
        ext3102 HDF5 https://zenodo.org/record/5886687/files/_b4_1_000004.h5 /data 102
        ext3103 HDF5 https://zenodo.org/record/5886687/files/_b4_1_000004.h5 /data 103
        ext3104 HDF5 https://zenodo.org/record/5886687/files/_b4_1_000004.h5 /data 104
        ext3105 HDF5 https://zenodo.org/record/5886687/files/_b4_1_000004.h5 /data 105
        ext3106 HDF5 https://zenodo.org/record/5886687/files/_b4_1_000004.h5 /data 106
        ext3107 HDF5 https://zenodo.org/record/5886687/files/_b4_1_000004.h5 /data 107
        ext3108 HDF5 https://zenodo.org/record/5886687/files/_b4_1_000004.h5 /data 108
        ext3109 HDF5 https://zenodo.org/record/5886687/files/_b4_1_000004.h5 /data 109
        ext3110 HDF5 https://zenodo.org/record/5886687/files/_b4_1_000004.h5 /data 110
        ext3111 HDF5 https://zenodo.org/record/5886687/files/_b4_1_000004.h5 /data 111
        ext3112 HDF5 https://zenodo.org/record/5886687/files/_b4_1_000004.h5 /data 112
        ext3113 HDF5 https://zenodo.org/record/5886687/files/_b4_1_000004.h5 /data 113
        ext3114 HDF5 https://zenodo.org/record/5886687/files/_b4_1_000004.h5 /data 114
        ext3115 HDF5 https://zenodo.org/record/5886687/files/_b4_1_000004.h5 /data 115
        ext3116 HDF5 https://zenodo.org/record/5886687/files/_b4_1_000004.h5 /data 116
        ext3117 HDF5 https://zenodo.org/record/5886687/files/_b4_1_000004.h5 /data 117
        ext3118 HDF5 https://zenodo.org/record/5886687/files/_b4_1_000004.h5 /data 118
        ext3119 HDF5 https://zenodo.org/record/5886687/files/_b4_1_000004.h5 /data 119
        ext3120 HDF5 https://zenodo.org/record/5886687/files/_b4_1_000004.h5 /data 120
        ext3121 HDF5 https://zenodo.org/record/5886687/files/_b4_1_000004.h5 /data 121
        ext3122 HDF5 https://zenodo.org/record/5886687/files/_b4_1_000004.h5 /data 122
        ext3123 HDF5 https://zenodo.org/record/5886687/files/_b4_1_000004.h5 /data 123
        ext3124 HDF5 https://zenodo.org/record/5886687/files/_b4_1_000004.h5 /data 124
        ext3125 HDF5 https://zenodo.org/record/5886687/files/_b4_1_000004.h5 /data 125
        ext3126 HDF5 https://zenodo.org/record/5886687/files/_b4_1_000004.h5 /data 126
        ext3127 HDF5 https://zenodo.org/record/5886687/files/_b4_1_000004.h5 /data 127
        ext3128 HDF5 https://zenodo.org/record/5886687/files/_b4_1_000004.h5 /data 128
        ext3129 HDF5 https://zenodo.org/record/5886687/files/_b4_1_000004.h5 /data 129
        ext3130 HDF5 https://zenodo.org/record/5886687/files/_b4_1_000004.h5 /data 130
        ext3131 HDF5 https://zenodo.org/record/5886687/files/_b4_1_000004.h5 /data 131
        ext3132 HDF5 https://zenodo.org/record/5886687/files/_b4_1_000004.h5 /data 132
        ext3133 HDF5 https://zenodo.org/record/5886687/files/_b4_1_000004.h5 /data 133
        ext3134 HDF5 https://zenodo.org/record/5886687/files/_b4_1_000004.h5 /data 134
        ext3135 HDF5 https://zenodo.org/record/5886687/files/_b4_1_000004.h5 /data 135
        ext3136 HDF5 https://zenodo.org/record/5886687/files/_b4_1_000004.h5 /data 136
        ext3137 HDF5 https://zenodo.org/record/5886687/files/_b4_1_000004.h5 /data 137
        ext3138 HDF5 https://zenodo.org/record/5886687/files/_b4_1_000004.h5 /data 138
        ext3139 HDF5 https://zenodo.org/record/5886687/files/_b4_1_000004.h5 /data 139
        ext3140 HDF5 https://zenodo.org/record/5886687/files/_b4_1_000004.h5 /data 140
        ext3141 HDF5 https://zenodo.org/record/5886687/files/_b4_1_000004.h5 /data 141
        ext3142 HDF5 https://zenodo.org/record/5886687/files/_b4_1_000004.h5 /data 142
        ext3143 HDF5 https://zenodo.org/record/5886687/files/_b4_1_000004.h5 /data 143
        ext3144 HDF5 https://zenodo.org/record/5886687/files/_b4_1_000004.h5 /data 144
        ext3145 HDF5 https://zenodo.org/record/5886687/files/_b4_1_000004.h5 /data 145
        ext3146 HDF5 https://zenodo.org/record/5886687/files/_b4_1_000004.h5 /data 146
        ext3147 HDF5 https://zenodo.org/record/5886687/files/_b4_1_000004.h5 /data 147
        ext3148 HDF5 https://zenodo.org/record/5886687/files/_b4_1_000004.h5 /data 148
        ext3149 HDF5 https://zenodo.org/record/5886687/files/_b4_1_000004.h5 /data 149
        ext3150 HDF5 https://zenodo.org/record/5886687/files/_b4_1_000004.h5 /data 150
        ext3151 HDF5 https://zenodo.org/record/5886687/files/_b4_1_000004.h5 /data 151
        ext3152 HDF5 https://zenodo.org/record/5886687/files/_b4_1_000004.h5 /data 152
        ext3153 HDF5 https://zenodo.org/record/5886687/files/_b4_1_000004.h5 /data 153
        ext3154 HDF5 https://zenodo.org/record/5886687/files/_b4_1_000004.h5 /data 154
        ext3155 HDF5 https://zenodo.org/record/5886687/files/_b4_1_000004.h5 /data 155
        ext3156 HDF5 https://zenodo.org/record/5886687/files/_b4_1_000004.h5 /data 156
        ext3157 HDF5 https://zenodo.org/record/5886687/files/_b4_1_000004.h5 /data 157
        ext3158 HDF5 https://zenodo.org/record/5886687/files/_b4_1_000004.h5 /data 158
        ext3159 HDF5 https://zenodo.org/record/5886687/files/_b4_1_000004.h5 /data 159
        ext3160 HDF5 https://zenodo.org/record/5886687/files/_b4_1_000004.h5 /data 160
        ext3161 HDF5 https://zenodo.org/record/5886687/files/_b4_1_000004.h5 /data 161
        ext3162 HDF5 https://zenodo.org/record/5886687/files/_b4_1_000004.h5 /data 162
        ext3163 HDF5 https://zenodo.org/record/5886687/files/_b4_1_000004.h5 /data 163
        ext3164 HDF5 https://zenodo.org/record/5886687/files/_b4_1_000004.h5 /data 164
        ext3165 HDF5 https://zenodo.org/record/5886687/files/_b4_1_000004.h5 /data 165
        ext3166 HDF5 https://zenodo.org/record/5886687/files/_b4_1_000004.h5 /data 166
        ext3167 HDF5 https://zenodo.org/record/5886687/files/_b4_1_000004.h5 /data 167
        ext3168 HDF5 https://zenodo.org/record/5886687/files/_b4_1_000004.h5 /data 168
        ext3169 HDF5 https://zenodo.org/record/5886687/files/_b4_1_000004.h5 /data 169
        ext3170 HDF5 https://zenodo.org/record/5886687/files/_b4_1_000004.h5 /data 170
        ext3171 HDF5 https://zenodo.org/record/5886687/files/_b4_1_000004.h5 /data 171
        ext3172 HDF5 https://zenodo.org/record/5886687/files/_b4_1_000004.h5 /data 172
        ext3173 HDF5 https://zenodo.org/record/5886687/files/_b4_1_000004.h5 /data 173
        ext3174 HDF5 https://zenodo.org/record/5886687/files/_b4_1_000004.h5 /data 174
        ext3175 HDF5 https://zenodo.org/record/5886687/files/_b4_1_000004.h5 /data 175
        ext3176 HDF5 https://zenodo.org/record/5886687/files/_b4_1_000004.h5 /data 176
        ext3177 HDF5 https://zenodo.org/record/5886687/files/_b4_1_000004.h5 /data 177
        ext3178 HDF5 https://zenodo.org/record/5886687/files/_b4_1_000004.h5 /data 178
        ext3179 HDF5 https://zenodo.org/record/5886687/files/_b4_1_000004.h5 /data 179
        ext3180 HDF5 https://zenodo.org/record/5886687/files/_b4_1_000004.h5 /data 180
        ext3181 HDF5 https://zenodo.org/record/5886687/files/_b4_1_000004.h5 /data 181
        ext3182 HDF5 https://zenodo.org/record/5886687/files/_b4_1_000004.h5 /data 182
        ext3183 HDF5 https://zenodo.org/record/5886687/files/_b4_1_000004.h5 /data 183
        ext3184 HDF5 https://zenodo.org/record/5886687/files/_b4_1_000004.h5 /data 184
        ext3185 HDF5 https://zenodo.org/record/5886687/files/_b4_1_000004.h5 /data 185
        ext3186 HDF5 https://zenodo.org/record/5886687/files/_b4_1_000004.h5 /data 186
        ext3187 HDF5 https://zenodo.org/record/5886687/files/_b4_1_000004.h5 /data 187
        ext3188 HDF5 https://zenodo.org/record/5886687/files/_b4_1_000004.h5 /data 188
        ext3189 HDF5 https://zenodo.org/record/5886687/files/_b4_1_000004.h5 /data 189
        ext3190 HDF5 https://zenodo.org/record/5886687/files/_b4_1_000004.h5 /data 190
        ext3191 HDF5 https://zenodo.org/record/5886687/files/_b4_1_000004.h5 /data 191
        ext3192 HDF5 https://zenodo.org/record/5886687/files/_b4_1_000004.h5 /data 192
        ext3193 HDF5 https://zenodo.org/record/5886687/files/_b4_1_000004.h5 /data 193
        ext3194 HDF5 https://zenodo.org/record/5886687/files/_b4_1_000004.h5 /data 194
        ext3195 HDF5 https://zenodo.org/record/5886687/files/_b4_1_000004.h5 /data 195
        ext3196 HDF5 https://zenodo.org/record/5886687/files/_b4_1_000004.h5 /data 196
        ext3197 HDF5 https://zenodo.org/record/5886687/files/_b4_1_000004.h5 /data 197
        ext3198 HDF5 https://zenodo.org/record/5886687/files/_b4_1_000004.h5 /data 198
        ext3199 HDF5 https://zenodo.org/record/5886687/files/_b4_1_000004.h5 /data 199
        ext3200 HDF5 https://zenodo.org/record/5886687/files/_b4_1_000004.h5 /data 200
        ext3201 HDF5 https://zenodo.org/record/5886687/files/_b4_1_000004.h5 /data 201
        ext3202 HDF5 https://zenodo.org/record/5886687/files/_b4_1_000004.h5 /data 202
        ext3203 HDF5 https://zenodo.org/record/5886687/files/_b4_1_000004.h5 /data 203
        ext3204 HDF5 https://zenodo.org/record/5886687/files/_b4_1_000004.h5 /data 204
        ext3205 HDF5 https://zenodo.org/record/5886687/files/_b4_1_000004.h5 /data 205
        ext3206 HDF5 https://zenodo.org/record/5886687/files/_b4_1_000004.h5 /data 206
        ext3207 HDF5 https://zenodo.org/record/5886687/files/_b4_1_000004.h5 /data 207
        ext3208 HDF5 https://zenodo.org/record/5886687/files/_b4_1_000004.h5 /data 208
        ext3209 HDF5 https://zenodo.org/record/5886687/files/_b4_1_000004.h5 /data 209
        ext3210 HDF5 https://zenodo.org/record/5886687/files/_b4_1_000004.h5 /data 210
        ext3211 HDF5 https://zenodo.org/record/5886687/files/_b4_1_000004.h5 /data 211
        ext3212 HDF5 https://zenodo.org/record/5886687/files/_b4_1_000004.h5 /data 212
        ext3213 HDF5 https://zenodo.org/record/5886687/files/_b4_1_000004.h5 /data 213
        ext3214 HDF5 https://zenodo.org/record/5886687/files/_b4_1_000004.h5 /data 214
        ext3215 HDF5 https://zenodo.org/record/5886687/files/_b4_1_000004.h5 /data 215
        ext3216 HDF5 https://zenodo.org/record/5886687/files/_b4_1_000004.h5 /data 216
        ext3217 HDF5 https://zenodo.org/record/5886687/files/_b4_1_000004.h5 /data 217
        ext3218 HDF5 https://zenodo.org/record/5886687/files/_b4_1_000004.h5 /data 218
        ext3219 HDF5 https://zenodo.org/record/5886687/files/_b4_1_000004.h5 /data 219
        ext3220 HDF5 https://zenodo.org/record/5886687/files/_b4_1_000004.h5 /data 220
        ext3221 HDF5 https://zenodo.org/record/5886687/files/_b4_1_000004.h5 /data 221
        ext3222 HDF5 https://zenodo.org/record/5886687/files/_b4_1_000004.h5 /data 222
        ext3223 HDF5 https://zenodo.org/record/5886687/files/_b4_1_000004.h5 /data 223
        ext3224 HDF5 https://zenodo.org/record/5886687/files/_b4_1_000004.h5 /data 224
        ext3225 HDF5 https://zenodo.org/record/5886687/files/_b4_1_000004.h5 /data 225
        ext3226 HDF5 https://zenodo.org/record/5886687/files/_b4_1_000004.h5 /data 226
        ext3227 HDF5 https://zenodo.org/record/5886687/files/_b4_1_000004.h5 /data 227
        ext3228 HDF5 https://zenodo.org/record/5886687/files/_b4_1_000004.h5 /data 228
        ext3229 HDF5 https://zenodo.org/record/5886687/files/_b4_1_000004.h5 /data 229
        ext3230 HDF5 https://zenodo.org/record/5886687/files/_b4_1_000004.h5 /data 230
        ext3231 HDF5 https://zenodo.org/record/5886687/files/_b4_1_000004.h5 /data 231
        ext3232 HDF5 https://zenodo.org/record/5886687/files/_b4_1_000004.h5 /data 232
        ext3233 HDF5 https://zenodo.org/record/5886687/files/_b4_1_000004.h5 /data 233
        ext3234 HDF5 https://zenodo.org/record/5886687/files/_b4_1_000004.h5 /data 234
        ext3235 HDF5 https://zenodo.org/record/5886687/files/_b4_1_000004.h5 /data 235
        ext3236 HDF5 https://zenodo.org/record/5886687/files/_b4_1_000004.h5 /data 236
        ext3237 HDF5 https://zenodo.org/record/5886687/files/_b4_1_000004.h5 /data 237
        ext3238 HDF5 https://zenodo.org/record/5886687/files/_b4_1_000004.h5 /data 238
        ext3239 HDF5 https://zenodo.org/record/5886687/files/_b4_1_000004.h5 /data 239
        ext3240 HDF5 https://zenodo.org/record/5886687/files/_b4_1_000004.h5 /data 240
        ext3241 HDF5 https://zenodo.org/record/5886687/files/_b4_1_000004.h5 /data 241
        ext3242 HDF5 https://zenodo.org/record/5886687/files/_b4_1_000004.h5 /data 242
        ext3243 HDF5 https://zenodo.org/record/5886687/files/_b4_1_000004.h5 /data 243
        ext3244 HDF5 https://zenodo.org/record/5886687/files/_b4_1_000004.h5 /data 244
        ext3245 HDF5 https://zenodo.org/record/5886687/files/_b4_1_000004.h5 /data 245
        ext3246 HDF5 https://zenodo.org/record/5886687/files/_b4_1_000004.h5 /data 246
        ext3247 HDF5 https://zenodo.org/record/5886687/files/_b4_1_000004.h5 /data 247
        ext3248 HDF5 https://zenodo.org/record/5886687/files/_b4_1_000004.h5 /data 248
        ext3249 HDF5 https://zenodo.org/record/5886687/files/_b4_1_000004.h5 /data 249
        ext3250 HDF5 https://zenodo.org/record/5886687/files/_b4_1_000004.h5 /data 250
        ext3251 HDF5 https://zenodo.org/record/5886687/files/_b4_1_000004.h5 /data 251
        ext3252 HDF5 https://zenodo.org/record/5886687/files/_b4_1_000004.h5 /data 252
        ext3253 HDF5 https://zenodo.org/record/5886687/files/_b4_1_000004.h5 /data 253
        ext3254 HDF5 https://zenodo.org/record/5886687/files/_b4_1_000004.h5 /data 254
        ext3255 HDF5 https://zenodo.org/record/5886687/files/_b4_1_000004.h5 /data 255
        ext3256 HDF5 https://zenodo.org/record/5886687/files/_b4_1_000004.h5 /data 256
        ext3257 HDF5 https://zenodo.org/record/5886687/files/_b4_1_000004.h5 /data 257
        ext3258 HDF5 https://zenodo.org/record/5886687/files/_b4_1_000004.h5 /data 258
        ext3259 HDF5 https://zenodo.org/record/5886687/files/_b4_1_000004.h5 /data 259
        ext3260 HDF5 https://zenodo.org/record/5886687/files/_b4_1_000004.h5 /data 260
        ext3261 HDF5 https://zenodo.org/record/5886687/files/_b4_1_000004.h5 /data 261
        ext3262 HDF5 https://zenodo.org/record/5886687/files/_b4_1_000004.h5 /data 262
        ext3263 HDF5 https://zenodo.org/record/5886687/files/_b4_1_000004.h5 /data 263
        ext3264 HDF5 https://zenodo.org/record/5886687/files/_b4_1_000004.h5 /data 264
        ext3265 HDF5 https://zenodo.org/record/5886687/files/_b4_1_000004.h5 /data 265
        ext3266 HDF5 https://zenodo.org/record/5886687/files/_b4_1_000004.h5 /data 266
        ext3267 HDF5 https://zenodo.org/record/5886687/files/_b4_1_000004.h5 /data 267
        ext3268 HDF5 https://zenodo.org/record/5886687/files/_b4_1_000004.h5 /data 268
        ext3269 HDF5 https://zenodo.org/record/5886687/files/_b4_1_000004.h5 /data 269
        ext3270 HDF5 https://zenodo.org/record/5886687/files/_b4_1_000004.h5 /data 270
        ext3271 HDF5 https://zenodo.org/record/5886687/files/_b4_1_000004.h5 /data 271
        ext3272 HDF5 https://zenodo.org/record/5886687/files/_b4_1_000004.h5 /data 272
        ext3273 HDF5 https://zenodo.org/record/5886687/files/_b4_1_000004.h5 /data 273
        ext3274 HDF5 https://zenodo.org/record/5886687/files/_b4_1_000004.h5 /data 274
        ext3275 HDF5 https://zenodo.org/record/5886687/files/_b4_1_000004.h5 /data 275
        ext3276 HDF5 https://zenodo.org/record/5886687/files/_b4_1_000004.h5 /data 276
        ext3277 HDF5 https://zenodo.org/record/5886687/files/_b4_1_000004.h5 /data 277
        ext3278 HDF5 https://zenodo.org/record/5886687/files/_b4_1_000004.h5 /data 278
        ext3279 HDF5 https://zenodo.org/record/5886687/files/_b4_1_000004.h5 /data 279
        ext3280 HDF5 https://zenodo.org/record/5886687/files/_b4_1_000004.h5 /data 280
        ext3281 HDF5 https://zenodo.org/record/5886687/files/_b4_1_000004.h5 /data 281
        ext3282 HDF5 https://zenodo.org/record/5886687/files/_b4_1_000004.h5 /data 282
        ext3283 HDF5 https://zenodo.org/record/5886687/files/_b4_1_000004.h5 /data 283
        ext3284 HDF5 https://zenodo.org/record/5886687/files/_b4_1_000004.h5 /data 284
        ext3285 HDF5 https://zenodo.org/record/5886687/files/_b4_1_000004.h5 /data 285
        ext3286 HDF5 https://zenodo.org/record/5886687/files/_b4_1_000004.h5 /data 286
        ext3287 HDF5 https://zenodo.org/record/5886687/files/_b4_1_000004.h5 /data 287
        ext3288 HDF5 https://zenodo.org/record/5886687/files/_b4_1_000004.h5 /data 288
        ext3289 HDF5 https://zenodo.org/record/5886687/files/_b4_1_000004.h5 /data 289
        ext3290 HDF5 https://zenodo.org/record/5886687/files/_b4_1_000004.h5 /data 290
        ext3291 HDF5 https://zenodo.org/record/5886687/files/_b4_1_000004.h5 /data 291
        ext3292 HDF5 https://zenodo.org/record/5886687/files/_b4_1_000004.h5 /data 292
        ext3293 HDF5 https://zenodo.org/record/5886687/files/_b4_1_000004.h5 /data 293
        ext3294 HDF5 https://zenodo.org/record/5886687/files/_b4_1_000004.h5 /data 294
        ext3295 HDF5 https://zenodo.org/record/5886687/files/_b4_1_000004.h5 /data 295
        ext3296 HDF5 https://zenodo.org/record/5886687/files/_b4_1_000004.h5 /data 296
        ext3297 HDF5 https://zenodo.org/record/5886687/files/_b4_1_000004.h5 /data 297
        ext3298 HDF5 https://zenodo.org/record/5886687/files/_b4_1_000004.h5 /data 298
        ext3299 HDF5 https://zenodo.org/record/5886687/files/_b4_1_000004.h5 /data 299
        ext3300 HDF5 https://zenodo.org/record/5886687/files/_b4_1_000004.h5 /data 300
        ext3301 HDF5 https://zenodo.org/record/5886687/files/_b4_1_000004.h5 /data 301
        ext3302 HDF5 https://zenodo.org/record/5886687/files/_b4_1_000004.h5 /data 302
        ext3303 HDF5 https://zenodo.org/record/5886687/files/_b4_1_000004.h5 /data 303
        ext3304 HDF5 https://zenodo.org/record/5886687/files/_b4_1_000004.h5 /data 304
        ext3305 HDF5 https://zenodo.org/record/5886687/files/_b4_1_000004.h5 /data 305
        ext3306 HDF5 https://zenodo.org/record/5886687/files/_b4_1_000004.h5 /data 306
        ext3307 HDF5 https://zenodo.org/record/5886687/files/_b4_1_000004.h5 /data 307
        ext3308 HDF5 https://zenodo.org/record/5886687/files/_b4_1_000004.h5 /data 308
        ext3309 HDF5 https://zenodo.org/record/5886687/files/_b4_1_000004.h5 /data 309
        ext3310 HDF5 https://zenodo.org/record/5886687/files/_b4_1_000004.h5 /data 310
        ext3311 HDF5 https://zenodo.org/record/5886687/files/_b4_1_000004.h5 /data 311
        ext3312 HDF5 https://zenodo.org/record/5886687/files/_b4_1_000004.h5 /data 312
        ext3313 HDF5 https://zenodo.org/record/5886687/files/_b4_1_000004.h5 /data 313
        ext3314 HDF5 https://zenodo.org/record/5886687/files/_b4_1_000004.h5 /data 314
        ext3315 HDF5 https://zenodo.org/record/5886687/files/_b4_1_000004.h5 /data 315
        ext3316 HDF5 https://zenodo.org/record/5886687/files/_b4_1_000004.h5 /data 316
        ext3317 HDF5 https://zenodo.org/record/5886687/files/_b4_1_000004.h5 /data 317
        ext3318 HDF5 https://zenodo.org/record/5886687/files/_b4_1_000004.h5 /data 318
        ext3319 HDF5 https://zenodo.org/record/5886687/files/_b4_1_000004.h5 /data 319
        ext3320 HDF5 https://zenodo.org/record/5886687/files/_b4_1_000004.h5 /data 320
        ext3321 HDF5 https://zenodo.org/record/5886687/files/_b4_1_000004.h5 /data 321
        ext3322 HDF5 https://zenodo.org/record/5886687/files/_b4_1_000004.h5 /data 322
        ext3323 HDF5 https://zenodo.org/record/5886687/files/_b4_1_000004.h5 /data 323
        ext3324 HDF5 https://zenodo.org/record/5886687/files/_b4_1_000004.h5 /data 324
        ext3325 HDF5 https://zenodo.org/record/5886687/files/_b4_1_000004.h5 /data 325
        ext3326 HDF5 https://zenodo.org/record/5886687/files/_b4_1_000004.h5 /data 326
        ext3327 HDF5 https://zenodo.org/record/5886687/files/_b4_1_000004.h5 /data 327
        ext3328 HDF5 https://zenodo.org/record/5886687/files/_b4_1_000004.h5 /data 328
        ext3329 HDF5 https://zenodo.org/record/5886687/files/_b4_1_000004.h5 /data 329
        ext3330 HDF5 https://zenodo.org/record/5886687/files/_b4_1_000004.h5 /data 330
        ext3331 HDF5 https://zenodo.org/record/5886687/files/_b4_1_000004.h5 /data 331
        ext3332 HDF5 https://zenodo.org/record/5886687/files/_b4_1_000004.h5 /data 332
        ext3333 HDF5 https://zenodo.org/record/5886687/files/_b4_1_000004.h5 /data 333
        ext3334 HDF5 https://zenodo.org/record/5886687/files/_b4_1_000004.h5 /data 334
        ext3335 HDF5 https://zenodo.org/record/5886687/files/_b4_1_000004.h5 /data 335
        ext3336 HDF5 https://zenodo.org/record/5886687/files/_b4_1_000004.h5 /data 336
        ext3337 HDF5 https://zenodo.org/record/5886687/files/_b4_1_000004.h5 /data 337
        ext3338 HDF5 https://zenodo.org/record/5886687/files/_b4_1_000004.h5 /data 338
        ext3339 HDF5 https://zenodo.org/record/5886687/files/_b4_1_000004.h5 /data 339
        ext3340 HDF5 https://zenodo.org/record/5886687/files/_b4_1_000004.h5 /data 340
        ext3341 HDF5 https://zenodo.org/record/5886687/files/_b4_1_000004.h5 /data 341
        ext3342 HDF5 https://zenodo.org/record/5886687/files/_b4_1_000004.h5 /data 342
        ext3343 HDF5 https://zenodo.org/record/5886687/files/_b4_1_000004.h5 /data 343
        ext3344 HDF5 https://zenodo.org/record/5886687/files/_b4_1_000004.h5 /data 344
        ext3345 HDF5 https://zenodo.org/record/5886687/files/_b4_1_000004.h5 /data 345
        ext3346 HDF5 https://zenodo.org/record/5886687/files/_b4_1_000004.h5 /data 346
        ext3347 HDF5 https://zenodo.org/record/5886687/files/_b4_1_000004.h5 /data 347
        ext3348 HDF5 https://zenodo.org/record/5886687/files/_b4_1_000004.h5 /data 348
        ext3349 HDF5 https://zenodo.org/record/5886687/files/_b4_1_000004.h5 /data 349
        ext3350 HDF5 https://zenodo.org/record/5886687/files/_b4_1_000004.h5 /data 350
        ext3351 HDF5 https://zenodo.org/record/5886687/files/_b4_1_000004.h5 /data 351
        ext3352 HDF5 https://zenodo.org/record/5886687/files/_b4_1_000004.h5 /data 352
        ext3353 HDF5 https://zenodo.org/record/5886687/files/_b4_1_000004.h5 /data 353
        ext3354 HDF5 https://zenodo.org/record/5886687/files/_b4_1_000004.h5 /data 354
        ext3355 HDF5 https://zenodo.org/record/5886687/files/_b4_1_000004.h5 /data 355
        ext3356 HDF5 https://zenodo.org/record/5886687/files/_b4_1_000004.h5 /data 356
        ext3357 HDF5 https://zenodo.org/record/5886687/files/_b4_1_000004.h5 /data 357
        ext3358 HDF5 https://zenodo.org/record/5886687/files/_b4_1_000004.h5 /data 358
        ext3359 HDF5 https://zenodo.org/record/5886687/files/_b4_1_000004.h5 /data 359
        ext3360 HDF5 https://zenodo.org/record/5886687/files/_b4_1_000004.h5 /data 360
        ext3361 HDF5 https://zenodo.org/record/5886687/files/_b4_1_000004.h5 /data 361
        ext3362 HDF5 https://zenodo.org/record/5886687/files/_b4_1_000004.h5 /data 362
        ext3363 HDF5 https://zenodo.org/record/5886687/files/_b4_1_000004.h5 /data 363
        ext3364 HDF5 https://zenodo.org/record/5886687/files/_b4_1_000004.h5 /data 364
        ext3365 HDF5 https://zenodo.org/record/5886687/files/_b4_1_000004.h5 /data 365
        ext3366 HDF5 https://zenodo.org/record/5886687/files/_b4_1_000004.h5 /data 366
        ext3367 HDF5 https://zenodo.org/record/5886687/files/_b4_1_000004.h5 /data 367
        ext3368 HDF5 https://zenodo.org/record/5886687/files/_b4_1_000004.h5 /data 368
        ext3369 HDF5 https://zenodo.org/record/5886687/files/_b4_1_000004.h5 /data 369
        ext3370 HDF5 https://zenodo.org/record/5886687/files/_b4_1_000004.h5 /data 370
        ext3371 HDF5 https://zenodo.org/record/5886687/files/_b4_1_000004.h5 /data 371
        ext3372 HDF5 https://zenodo.org/record/5886687/files/_b4_1_000004.h5 /data 372
        ext3373 HDF5 https://zenodo.org/record/5886687/files/_b4_1_000004.h5 /data 373
        ext3374 HDF5 https://zenodo.org/record/5886687/files/_b4_1_000004.h5 /data 374
        ext3375 HDF5 https://zenodo.org/record/5886687/files/_b4_1_000004.h5 /data 375
        ext3376 HDF5 https://zenodo.org/record/5886687/files/_b4_1_000004.h5 /data 376
        ext3377 HDF5 https://zenodo.org/record/5886687/files/_b4_1_000004.h5 /data 377
        ext3378 HDF5 https://zenodo.org/record/5886687/files/_b4_1_000004.h5 /data 378
        ext3379 HDF5 https://zenodo.org/record/5886687/files/_b4_1_000004.h5 /data 379
        ext3380 HDF5 https://zenodo.org/record/5886687/files/_b4_1_000004.h5 /data 380
        ext3381 HDF5 https://zenodo.org/record/5886687/files/_b4_1_000004.h5 /data 381
        ext3382 HDF5 https://zenodo.org/record/5886687/files/_b4_1_000004.h5 /data 382
        ext3383 HDF5 https://zenodo.org/record/5886687/files/_b4_1_000004.h5 /data 383
        ext3384 HDF5 https://zenodo.org/record/5886687/files/_b4_1_000004.h5 /data 384
        ext3385 HDF5 https://zenodo.org/record/5886687/files/_b4_1_000004.h5 /data 385
        ext3386 HDF5 https://zenodo.org/record/5886687/files/_b4_1_000004.h5 /data 386
        ext3387 HDF5 https://zenodo.org/record/5886687/files/_b4_1_000004.h5 /data 387
        ext3388 HDF5 https://zenodo.org/record/5886687/files/_b4_1_000004.h5 /data 388
        ext3389 HDF5 https://zenodo.org/record/5886687/files/_b4_1_000004.h5 /data 389
        ext3390 HDF5 https://zenodo.org/record/5886687/files/_b4_1_000004.h5 /data 390
        ext3391 HDF5 https://zenodo.org/record/5886687/files/_b4_1_000004.h5 /data 391
        ext3392 HDF5 https://zenodo.org/record/5886687/files/_b4_1_000004.h5 /data 392
        ext3393 HDF5 https://zenodo.org/record/5886687/files/_b4_1_000004.h5 /data 393
        ext3394 HDF5 https://zenodo.org/record/5886687/files/_b4_1_000004.h5 /data 394
        ext3395 HDF5 https://zenodo.org/record/5886687/files/_b4_1_000004.h5 /data 395
        ext3396 HDF5 https://zenodo.org/record/5886687/files/_b4_1_000004.h5 /data 396
        ext3397 HDF5 https://zenodo.org/record/5886687/files/_b4_1_000004.h5 /data 397
        ext3398 HDF5 https://zenodo.org/record/5886687/files/_b4_1_000004.h5 /data 398
        ext3399 HDF5 https://zenodo.org/record/5886687/files/_b4_1_000004.h5 /data 399
        ext3400 HDF5 https://zenodo.org/record/5886687/files/_b4_1_000004.h5 /data 400
        ext3401 HDF5 https://zenodo.org/record/5886687/files/_b4_1_000004.h5 /data 401
        ext3402 HDF5 https://zenodo.org/record/5886687/files/_b4_1_000004.h5 /data 402
        ext3403 HDF5 https://zenodo.org/record/5886687/files/_b4_1_000004.h5 /data 403
        ext3404 HDF5 https://zenodo.org/record/5886687/files/_b4_1_000004.h5 /data 404
        ext3405 HDF5 https://zenodo.org/record/5886687/files/_b4_1_000004.h5 /data 405
        ext3406 HDF5 https://zenodo.org/record/5886687/files/_b4_1_000004.h5 /data 406
        ext3407 HDF5 https://zenodo.org/record/5886687/files/_b4_1_000004.h5 /data 407
        ext3408 HDF5 https://zenodo.org/record/5886687/files/_b4_1_000004.h5 /data 408
        ext3409 HDF5 https://zenodo.org/record/5886687/files/_b4_1_000004.h5 /data 409
        ext3410 HDF5 https://zenodo.org/record/5886687/files/_b4_1_000004.h5 /data 410
        ext3411 HDF5 https://zenodo.org/record/5886687/files/_b4_1_000004.h5 /data 411
        ext3412 HDF5 https://zenodo.org/record/5886687/files/_b4_1_000004.h5 /data 412
        ext3413 HDF5 https://zenodo.org/record/5886687/files/_b4_1_000004.h5 /data 413
        ext3414 HDF5 https://zenodo.org/record/5886687/files/_b4_1_000004.h5 /data 414
        ext3415 HDF5 https://zenodo.org/record/5886687/files/_b4_1_000004.h5 /data 415
        ext3416 HDF5 https://zenodo.org/record/5886687/files/_b4_1_000004.h5 /data 416
        ext3417 HDF5 https://zenodo.org/record/5886687/files/_b4_1_000004.h5 /data 417
        ext3418 HDF5 https://zenodo.org/record/5886687/files/_b4_1_000004.h5 /data 418
        ext3419 HDF5 https://zenodo.org/record/5886687/files/_b4_1_000004.h5 /data 419
        ext3420 HDF5 https://zenodo.org/record/5886687/files/_b4_1_000004.h5 /data 420
        ext3421 HDF5 https://zenodo.org/record/5886687/files/_b4_1_000004.h5 /data 421
        ext3422 HDF5 https://zenodo.org/record/5886687/files/_b4_1_000004.h5 /data 422
        ext3423 HDF5 https://zenodo.org/record/5886687/files/_b4_1_000004.h5 /data 423
        ext3424 HDF5 https://zenodo.org/record/5886687/files/_b4_1_000004.h5 /data 424
        ext3425 HDF5 https://zenodo.org/record/5886687/files/_b4_1_000004.h5 /data 425
        ext3426 HDF5 https://zenodo.org/record/5886687/files/_b4_1_000004.h5 /data 426
        ext3427 HDF5 https://zenodo.org/record/5886687/files/_b4_1_000004.h5 /data 427
        ext3428 HDF5 https://zenodo.org/record/5886687/files/_b4_1_000004.h5 /data 428
        ext3429 HDF5 https://zenodo.org/record/5886687/files/_b4_1_000004.h5 /data 429
        ext3430 HDF5 https://zenodo.org/record/5886687/files/_b4_1_000004.h5 /data 430
        ext3431 HDF5 https://zenodo.org/record/5886687/files/_b4_1_000004.h5 /data 431
        ext3432 HDF5 https://zenodo.org/record/5886687/files/_b4_1_000004.h5 /data 432
        ext3433 HDF5 https://zenodo.org/record/5886687/files/_b4_1_000004.h5 /data 433
        ext3434 HDF5 https://zenodo.org/record/5886687/files/_b4_1_000004.h5 /data 434
        ext3435 HDF5 https://zenodo.org/record/5886687/files/_b4_1_000004.h5 /data 435
        ext3436 HDF5 https://zenodo.org/record/5886687/files/_b4_1_000004.h5 /data 436
        ext3437 HDF5 https://zenodo.org/record/5886687/files/_b4_1_000004.h5 /data 437
        ext3438 HDF5 https://zenodo.org/record/5886687/files/_b4_1_000004.h5 /data 438
        ext3439 HDF5 https://zenodo.org/record/5886687/files/_b4_1_000004.h5 /data 439
        ext3440 HDF5 https://zenodo.org/record/5886687/files/_b4_1_000004.h5 /data 440
        ext3441 HDF5 https://zenodo.org/record/5886687/files/_b4_1_000004.h5 /data 441
        ext3442 HDF5 https://zenodo.org/record/5886687/files/_b4_1_000004.h5 /data 442
        ext3443 HDF5 https://zenodo.org/record/5886687/files/_b4_1_000004.h5 /data 443
        ext3444 HDF5 https://zenodo.org/record/5886687/files/_b4_1_000004.h5 /data 444
        ext3445 HDF5 https://zenodo.org/record/5886687/files/_b4_1_000004.h5 /data 445
        ext3446 HDF5 https://zenodo.org/record/5886687/files/_b4_1_000004.h5 /data 446
        ext3447 HDF5 https://zenodo.org/record/5886687/files/_b4_1_000004.h5 /data 447
        ext3448 HDF5 https://zenodo.org/record/5886687/files/_b4_1_000004.h5 /data 448
        ext3449 HDF5 https://zenodo.org/record/5886687/files/_b4_1_000004.h5 /data 449
        ext3450 HDF5 https://zenodo.org/record/5886687/files/_b4_1_000004.h5 /data 450
        ext3451 HDF5 https://zenodo.org/record/5886687/files/_b4_1_000004.h5 /data 451
        ext3452 HDF5 https://zenodo.org/record/5886687/files/_b4_1_000004.h5 /data 452
        ext3453 HDF5 https://zenodo.org/record/5886687/files/_b4_1_000004.h5 /data 453
        ext3454 HDF5 https://zenodo.org/record/5886687/files/_b4_1_000004.h5 /data 454
        ext3455 HDF5 https://zenodo.org/record/5886687/files/_b4_1_000004.h5 /data 455
        ext3456 HDF5 https://zenodo.org/record/5886687/files/_b4_1_000004.h5 /data 456
        ext3457 HDF5 https://zenodo.org/record/5886687/files/_b4_1_000004.h5 /data 457
        ext3458 HDF5 https://zenodo.org/record/5886687/files/_b4_1_000004.h5 /data 458
        ext3459 HDF5 https://zenodo.org/record/5886687/files/_b4_1_000004.h5 /data 459
        ext3460 HDF5 https://zenodo.org/record/5886687/files/_b4_1_000004.h5 /data 460
        ext3461 HDF5 https://zenodo.org/record/5886687/files/_b4_1_000004.h5 /data 461
        ext3462 HDF5 https://zenodo.org/record/5886687/files/_b4_1_000004.h5 /data 462
        ext3463 HDF5 https://zenodo.org/record/5886687/files/_b4_1_000004.h5 /data 463
        ext3464 HDF5 https://zenodo.org/record/5886687/files/_b4_1_000004.h5 /data 464
        ext3465 HDF5 https://zenodo.org/record/5886687/files/_b4_1_000004.h5 /data 465
        ext3466 HDF5 https://zenodo.org/record/5886687/files/_b4_1_000004.h5 /data 466
        ext3467 HDF5 https://zenodo.org/record/5886687/files/_b4_1_000004.h5 /data 467
        ext3468 HDF5 https://zenodo.org/record/5886687/files/_b4_1_000004.h5 /data 468
        ext3469 HDF5 https://zenodo.org/record/5886687/files/_b4_1_000004.h5 /data 469
        ext3470 HDF5 https://zenodo.org/record/5886687/files/_b4_1_000004.h5 /data 470
        ext3471 HDF5 https://zenodo.org/record/5886687/files/_b4_1_000004.h5 /data 471
        ext3472 HDF5 https://zenodo.org/record/5886687/files/_b4_1_000004.h5 /data 472
        ext3473 HDF5 https://zenodo.org/record/5886687/files/_b4_1_000004.h5 /data 473
        ext3474 HDF5 https://zenodo.org/record/5886687/files/_b4_1_000004.h5 /data 474
        ext3475 HDF5 https://zenodo.org/record/5886687/files/_b4_1_000004.h5 /data 475
        ext3476 HDF5 https://zenodo.org/record/5886687/files/_b4_1_000004.h5 /data 476
        ext3477 HDF5 https://zenodo.org/record/5886687/files/_b4_1_000004.h5 /data 477
        ext3478 HDF5 https://zenodo.org/record/5886687/files/_b4_1_000004.h5 /data 478
        ext3479 HDF5 https://zenodo.org/record/5886687/files/_b4_1_000004.h5 /data 479
        ext3480 HDF5 https://zenodo.org/record/5886687/files/_b4_1_000004.h5 /data 480
        ext3481 HDF5 https://zenodo.org/record/5886687/files/_b4_1_000004.h5 /data 481
        ext3482 HDF5 https://zenodo.org/record/5886687/files/_b4_1_000004.h5 /data 482
        ext3483 HDF5 https://zenodo.org/record/5886687/files/_b4_1_000004.h5 /data 483
        ext3484 HDF5 https://zenodo.org/record/5886687/files/_b4_1_000004.h5 /data 484
        ext3485 HDF5 https://zenodo.org/record/5886687/files/_b4_1_000004.h5 /data 485
        ext3486 HDF5 https://zenodo.org/record/5886687/files/_b4_1_000004.h5 /data 486
        ext3487 HDF5 https://zenodo.org/record/5886687/files/_b4_1_000004.h5 /data 487
        ext3488 HDF5 https://zenodo.org/record/5886687/files/_b4_1_000004.h5 /data 488
        ext3489 HDF5 https://zenodo.org/record/5886687/files/_b4_1_000004.h5 /data 489
        ext3490 HDF5 https://zenodo.org/record/5886687/files/_b4_1_000004.h5 /data 490
        ext3491 HDF5 https://zenodo.org/record/5886687/files/_b4_1_000004.h5 /data 491
        ext3492 HDF5 https://zenodo.org/record/5886687/files/_b4_1_000004.h5 /data 492
        ext3493 HDF5 https://zenodo.org/record/5886687/files/_b4_1_000004.h5 /data 493
        ext3494 HDF5 https://zenodo.org/record/5886687/files/_b4_1_000004.h5 /data 494
        ext3495 HDF5 https://zenodo.org/record/5886687/files/_b4_1_000004.h5 /data 495
        ext3496 HDF5 https://zenodo.org/record/5886687/files/_b4_1_000004.h5 /data 496
        ext3497 HDF5 https://zenodo.org/record/5886687/files/_b4_1_000004.h5 /data 497
        ext3498 HDF5 https://zenodo.org/record/5886687/files/_b4_1_000004.h5 /data 498
        ext3499 HDF5 https://zenodo.org/record/5886687/files/_b4_1_000004.h5 /data 499
        ext3500 HDF5 https://zenodo.org/record/5886687/files/_b4_1_000004.h5 /data 500
        ext3501 HDF5 https://zenodo.org/record/5886687/files/_b4_1_000004.h5 /data 501
        ext3502 HDF5 https://zenodo.org/record/5886687/files/_b4_1_000004.h5 /data 502
        ext3503 HDF5 https://zenodo.org/record/5886687/files/_b4_1_000004.h5 /data 503
        ext3504 HDF5 https://zenodo.org/record/5886687/files/_b4_1_000004.h5 /data 504
        ext3505 HDF5 https://zenodo.org/record/5886687/files/_b4_1_000004.h5 /data 505
        ext3506 HDF5 https://zenodo.org/record/5886687/files/_b4_1_000004.h5 /data 506
        ext3507 HDF5 https://zenodo.org/record/5886687/files/_b4_1_000004.h5 /data 507
        ext3508 HDF5 https://zenodo.org/record/5886687/files/_b4_1_000004.h5 /data 508
        ext3509 HDF5 https://zenodo.org/record/5886687/files/_b4_1_000004.h5 /data 509
        ext3510 HDF5 https://zenodo.org/record/5886687/files/_b4_1_000004.h5 /data 510
        ext3511 HDF5 https://zenodo.org/record/5886687/files/_b4_1_000004.h5 /data 511
        ext3512 HDF5 https://zenodo.org/record/5886687/files/_b4_1_000004.h5 /data 512
        ext3513 HDF5 https://zenodo.org/record/5886687/files/_b4_1_000004.h5 /data 513
        ext3514 HDF5 https://zenodo.org/record/5886687/files/_b4_1_000004.h5 /data 514
        ext3515 HDF5 https://zenodo.org/record/5886687/files/_b4_1_000004.h5 /data 515
        ext3516 HDF5 https://zenodo.org/record/5886687/files/_b4_1_000004.h5 /data 516
        ext3517 HDF5 https://zenodo.org/record/5886687/files/_b4_1_000004.h5 /data 517
        ext3518 HDF5 https://zenodo.org/record/5886687/files/_b4_1_000004.h5 /data 518
        ext3519 HDF5 https://zenodo.org/record/5886687/files/_b4_1_000004.h5 /data 519
        ext3520 HDF5 https://zenodo.org/record/5886687/files/_b4_1_000004.h5 /data 520
        ext3521 HDF5 https://zenodo.org/record/5886687/files/_b4_1_000004.h5 /data 521
        ext3522 HDF5 https://zenodo.org/record/5886687/files/_b4_1_000004.h5 /data 522
        ext3523 HDF5 https://zenodo.org/record/5886687/files/_b4_1_000004.h5 /data 523
        ext3524 HDF5 https://zenodo.org/record/5886687/files/_b4_1_000004.h5 /data 524
        ext3525 HDF5 https://zenodo.org/record/5886687/files/_b4_1_000004.h5 /data 525
        ext3526 HDF5 https://zenodo.org/record/5886687/files/_b4_1_000004.h5 /data 526
        ext3527 HDF5 https://zenodo.org/record/5886687/files/_b4_1_000004.h5 /data 527
        ext3528 HDF5 https://zenodo.org/record/5886687/files/_b4_1_000004.h5 /data 528
        ext3529 HDF5 https://zenodo.org/record/5886687/files/_b4_1_000004.h5 /data 529
        ext3530 HDF5 https://zenodo.org/record/5886687/files/_b4_1_000004.h5 /data 530
        ext3531 HDF5 https://zenodo.org/record/5886687/files/_b4_1_000004.h5 /data 531
        ext3532 HDF5 https://zenodo.org/record/5886687/files/_b4_1_000004.h5 /data 532
        ext3533 HDF5 https://zenodo.org/record/5886687/files/_b4_1_000004.h5 /data 533
        ext3534 HDF5 https://zenodo.org/record/5886687/files/_b4_1_000004.h5 /data 534
        ext3535 HDF5 https://zenodo.org/record/5886687/files/_b4_1_000004.h5 /data 535
        ext3536 HDF5 https://zenodo.org/record/5886687/files/_b4_1_000004.h5 /data 536
        ext3537 HDF5 https://zenodo.org/record/5886687/files/_b4_1_000004.h5 /data 537
        ext3538 HDF5 https://zenodo.org/record/5886687/files/_b4_1_000004.h5 /data 538
        ext3539 HDF5 https://zenodo.org/record/5886687/files/_b4_1_000004.h5 /data 539
        ext3540 HDF5 https://zenodo.org/record/5886687/files/_b4_1_000004.h5 /data 540
        ext3541 HDF5 https://zenodo.org/record/5886687/files/_b4_1_000004.h5 /data 541
        ext3542 HDF5 https://zenodo.org/record/5886687/files/_b4_1_000004.h5 /data 542
        ext3543 HDF5 https://zenodo.org/record/5886687/files/_b4_1_000004.h5 /data 543
        ext3544 HDF5 https://zenodo.org/record/5886687/files/_b4_1_000004.h5 /data 544
        ext3545 HDF5 https://zenodo.org/record/5886687/files/_b4_1_000004.h5 /data 545
        ext3546 HDF5 https://zenodo.org/record/5886687/files/_b4_1_000004.h5 /data 546
        ext3547 HDF5 https://zenodo.org/record/5886687/files/_b4_1_000004.h5 /data 547
        ext3548 HDF5 https://zenodo.org/record/5886687/files/_b4_1_000004.h5 /data 548
        ext3549 HDF5 https://zenodo.org/record/5886687/files/_b4_1_000004.h5 /data 549
        ext3550 HDF5 https://zenodo.org/record/5886687/files/_b4_1_000004.h5 /data 550
        ext3551 HDF5 https://zenodo.org/record/5886687/files/_b4_1_000004.h5 /data 551
        ext3552 HDF5 https://zenodo.org/record/5886687/files/_b4_1_000004.h5 /data 552
        ext3553 HDF5 https://zenodo.org/record/5886687/files/_b4_1_000004.h5 /data 553
        ext3554 HDF5 https://zenodo.org/record/5886687/files/_b4_1_000004.h5 /data 554
        ext3555 HDF5 https://zenodo.org/record/5886687/files/_b4_1_000004.h5 /data 555
        ext3556 HDF5 https://zenodo.org/record/5886687/files/_b4_1_000004.h5 /data 556
        ext3557 HDF5 https://zenodo.org/record/5886687/files/_b4_1_000004.h5 /data 557
        ext3558 HDF5 https://zenodo.org/record/5886687/files/_b4_1_000004.h5 /data 558
        ext3559 HDF5 https://zenodo.org/record/5886687/files/_b4_1_000004.h5 /data 559
        ext3560 HDF5 https://zenodo.org/record/5886687/files/_b4_1_000004.h5 /data 560
        ext3561 HDF5 https://zenodo.org/record/5886687/files/_b4_1_000004.h5 /data 561
        ext3562 HDF5 https://zenodo.org/record/5886687/files/_b4_1_000004.h5 /data 562
        ext3563 HDF5 https://zenodo.org/record/5886687/files/_b4_1_000004.h5 /data 563
        ext3564 HDF5 https://zenodo.org/record/5886687/files/_b4_1_000004.h5 /data 564
        ext3565 HDF5 https://zenodo.org/record/5886687/files/_b4_1_000004.h5 /data 565
        ext3566 HDF5 https://zenodo.org/record/5886687/files/_b4_1_000004.h5 /data 566
        ext3567 HDF5 https://zenodo.org/record/5886687/files/_b4_1_000004.h5 /data 567
        ext3568 HDF5 https://zenodo.org/record/5886687/files/_b4_1_000004.h5 /data 568
        ext3569 HDF5 https://zenodo.org/record/5886687/files/_b4_1_000004.h5 /data 569
        ext3570 HDF5 https://zenodo.org/record/5886687/files/_b4_1_000004.h5 /data 570
        ext3571 HDF5 https://zenodo.org/record/5886687/files/_b4_1_000004.h5 /data 571
        ext3572 HDF5 https://zenodo.org/record/5886687/files/_b4_1_000004.h5 /data 572
        ext3573 HDF5 https://zenodo.org/record/5886687/files/_b4_1_000004.h5 /data 573
        ext3574 HDF5 https://zenodo.org/record/5886687/files/_b4_1_000004.h5 /data 574
        ext3575 HDF5 https://zenodo.org/record/5886687/files/_b4_1_000004.h5 /data 575
        ext3576 HDF5 https://zenodo.org/record/5886687/files/_b4_1_000004.h5 /data 576
        ext3577 HDF5 https://zenodo.org/record/5886687/files/_b4_1_000004.h5 /data 577
        ext3578 HDF5 https://zenodo.org/record/5886687/files/_b4_1_000004.h5 /data 578
        ext3579 HDF5 https://zenodo.org/record/5886687/files/_b4_1_000004.h5 /data 579
        ext3580 HDF5 https://zenodo.org/record/5886687/files/_b4_1_000004.h5 /data 580
        ext3581 HDF5 https://zenodo.org/record/5886687/files/_b4_1_000004.h5 /data 581
        ext3582 HDF5 https://zenodo.org/record/5886687/files/_b4_1_000004.h5 /data 582
        ext3583 HDF5 https://zenodo.org/record/5886687/files/_b4_1_000004.h5 /data 583
        ext3584 HDF5 https://zenodo.org/record/5886687/files/_b4_1_000004.h5 /data 584
        ext3585 HDF5 https://zenodo.org/record/5886687/files/_b4_1_000004.h5 /data 585
        ext3586 HDF5 https://zenodo.org/record/5886687/files/_b4_1_000004.h5 /data 586
        ext3587 HDF5 https://zenodo.org/record/5886687/files/_b4_1_000004.h5 /data 587
        ext3588 HDF5 https://zenodo.org/record/5886687/files/_b4_1_000004.h5 /data 588
        ext3589 HDF5 https://zenodo.org/record/5886687/files/_b4_1_000004.h5 /data 589
        ext3590 HDF5 https://zenodo.org/record/5886687/files/_b4_1_000004.h5 /data 590
        ext3591 HDF5 https://zenodo.org/record/5886687/files/_b4_1_000004.h5 /data 591
        ext3592 HDF5 https://zenodo.org/record/5886687/files/_b4_1_000004.h5 /data 592
        ext3593 HDF5 https://zenodo.org/record/5886687/files/_b4_1_000004.h5 /data 593
        ext3594 HDF5 https://zenodo.org/record/5886687/files/_b4_1_000004.h5 /data 594
        ext3595 HDF5 https://zenodo.org/record/5886687/files/_b4_1_000004.h5 /data 595
        ext3596 HDF5 https://zenodo.org/record/5886687/files/_b4_1_000004.h5 /data 596
        ext3597 HDF5 https://zenodo.org/record/5886687/files/_b4_1_000004.h5 /data 597
        ext3598 HDF5 https://zenodo.org/record/5886687/files/_b4_1_000004.h5 /data 598
        ext3599 HDF5 https://zenodo.org/record/5886687/files/_b4_1_000004.h5 /data 599
        ext3600 HDF5 https://zenodo.org/record/5886687/files/_b4_1_000004.h5 /data 600

loop_
    _diffrn_data_frame.id
    _diffrn_data_frame.binary_id
    _diffrn_data_frame.array_id
        1     1    1
        2     2    1
        3     3    1
        4     4    1
        5     5    1
        6     6    1
        7     7    1
        8     8    1
        9     9    1
        10    10   1
        11    11   1
        12    12   1
        13    13   1
        14    14   1
        15    15   1
        16    16   1
        17    17   1
        18    18   1
        19    19   1
        20    20   1
        21    21   1
        22    22   1
        23    23   1
        24    24   1
        25    25   1
        26    26   1
        27    27   1
        28    28   1
        29    29   1
        30    30   1
        31    31   1
        32    32   1
        33    33   1
        34    34   1
        35    35   1
        36    36   1
        37    37   1
        38    38   1
        39    39   1
        40    40   1
        41    41   1
        42    42   1
        43    43   1
        44    44   1
        45    45   1
        46    46   1
        47    47   1
        48    48   1
        49    49   1
        50    50   1
        51    51   1
        52    52   1
        53    53   1
        54    54   1
        55    55   1
        56    56   1
        57    57   1
        58    58   1
        59    59   1
        60    60   1
        61    61   1
        62    62   1
        63    63   1
        64    64   1
        65    65   1
        66    66   1
        67    67   1
        68    68   1
        69    69   1
        70    70   1
        71    71   1
        72    72   1
        73    73   1
        74    74   1
        75    75   1
        76    76   1
        77    77   1
        78    78   1
        79    79   1
        80    80   1
        81    81   1
        82    82   1
        83    83   1
        84    84   1
        85    85   1
        86    86   1
        87    87   1
        88    88   1
        89    89   1
[truncated: 164,346 more chars]
